# Supplementary material for: The Diversity of REcent and Ancient huMan (DREAM): A New Microarray for Genetic Anthropology and Genealogy, Forensics, and Personalized Medicine
Source: Genome Biol Evol. 2017 Nov 20;9(12):3225–37. doi: 10.1093/gbe/evx237 (PMC5726468; doi:10.1093/gbe/evx237)
Supplement: Supplementary Figures and Tables [file evx237_supp.zip]

Archive with 12 entries (12 files):
- DREAM - Supp.docx
- Figure S8.pdf
- Figure S9.pdf
- Table S1 - aDNA samples.xlsx
- Table S2 - Adaptation genes.xlsx
- Table S3 - Forensics genes.xlsx
- Table S4 - CNVs.xlsx
- Table S5 - DREAM genes.txt
- Table S6 - IBD.xlsx
- Table S7 - Populations.xlsx
- Table S8 - DREAM_GEN.xlsx
- Table S9 - DREAM_GEO.xlsx
