# Supplementary material for: The Diversity of REcent and Ancient huMan (DREAM): A New Microarray for Genetic Anthropology and Genealogy, Forensics, and Personalized Medicine
Source: Genome Biol Evol. 2017 Nov 20;9(12):3225–37. doi: 10.1093/gbe/evx237 (PMC5726468; doi:10.1093/gbe/evx237)
Supplement: Supplementary Figures and Tables [file evx237_supp.zip › Table S1 - aDNA samples.xlsx]

## Sheet: finalised all
Source	Plink line#	Family ID	Individual ID	Country	Time Period	Ave Date (BC)	Period/culture (author's chronology)	Haaks chronology
Schiffels	1	Britain_666_770AD	HS1	Britain	666_770AD	718AD	Middle Anglo Saxon
Schiffels	2	Britain_631_776AD	HS2	Britain	631_776AD	704AD	Middle Anglo Saxon
Schiffels	3	Britain_690_881AD	HS3	Britain	690_881AD	786AD	Middle Anglo Saxon
Schiffels	4	Britain_420_570AD	O1	Britain	420_570AD	495AD	Early Anglo Saxon
Schiffels	5	Britain_385_535AD	O2	Britain	385_535AD	460AD	Early Anglo Saxon
Schiffels	6	Britain_395_540AD	O3	Britain	395_540AD	468AD	Early Anglo Saxon
Schiffels	7	Britain_400_545AD	O4	Britain	400_545AD	473AD	Early Anglo Saxon
Schiffels	8	Britain_160BC_26AD	HI1	Britain	160BC_26AD	67AD	Late Iron Age
Schiffels	9	Britain_170BC_80AD	HI2	Britain	170BC_80AD	50AD	Late Iron Age
Schiffels	10	Britain_360BC_50BC	L	Britain	360BC_50BC	205AD	Late Iron Age
Lippold, S et al	11	Han	HGDP00774	China	Present	Present	Present
1000 Genomes	12	Han	HGDP00775	China	Present	Present	Present
1000 Genomes	13	Han	HGDP00776	China	Present	Present	Present
1000 Genomes	14	Han	HGDP00777	China	Present	Present	Present
1000 Genomes	15	Han	HGDP00779	China	Present	Present	Present
1000 Genomes	16	Han	HGDP00780	China	Present	Present	Present
1000 Genomes	17	Han	HGDP00781	China	Present	Present	Present
1000 Genomes	18	Han	HGDP00782	China	Present	Present	Present
1000 Genomes	19	Han	HGDP00783	China	Present	Present	Present
1000 Genomes	20	Han	HGDP00784	China	Present	Present	Present
1000 Genomes	21	Han	HGDP00785	China	Present	Present	Present
1000 Genomes	22	Han	HGDP00786	China	Present	Present	Present
1000 Genomes	23	Han	HGDP00811	China	Present	Present	Present
1000 Genomes	24	Han	HGDP00812	China	Present	Present	Present
1000 Genomes	25	Han	HGDP00813	China	Present	Present	Present
1000 Genomes	26	Han	HGDP00814	China	Present	Present	Present
1000 Genomes	27	Han	HGDP00815	China	Present	Present	Present
1000 Genomes	28	Han	HGDP00817	China	Present	Present	Present
1000 Genomes	29	Han	HGDP00818	China	Present	Present	Present
1000 Genomes	30	Han	HGDP00819	China	Present	Present	Present
1000 Genomes	31	Yoruba	HGDP00920	Nigeria	Present	Present	Present
1000 Genomes	32	Yoruba	HGDP00924	Nigeria	Present	Present	Present
1000 Genomes	33	Yoruba	HGDP00925	Nigeria	Present	Present	Present
1000 Genomes	34	Yoruba	HGDP00926	Nigeria	Present	Present	Present
1000 Genomes	35	Yoruba	HGDP00928	Nigeria	Present	Present	Present
1000 Genomes	36	Yoruba	HGDP00929	Nigeria	Present	Present	Present
1000 Genomes	37	Yoruba	HGDP00930	Nigeria	Present	Present	Present
1000 Genomes	38	Yoruba	HGDP00931	Nigeria	Present	Present	Present
1000 Genomes	39	Yoruba	HGDP00932	Nigeria	Present	Present	Present
1000 Genomes	40	Yoruba	HGDP00933	Nigeria	Present	Present	Present
1000 Genomes	41	Yoruba	HGDP00934	Nigeria	Present	Present	Present
1000 Genomes	42	Yoruba	HGDP00935	Nigeria	Present	Present	Present
1000 Genomes	43	Yoruba	HGDP00936	Nigeria	Present	Present	Present
1000 Genomes	44	Yoruba	HGDP00937	Nigeria	Present	Present	Present
1000 Genomes	45	Yoruba	HGDP00938	Nigeria	Present	Present	Present
1000 Genomes	46	Yoruba	HGDP00939	Nigeria	Present	Present	Present
1000 Genomes	47	Yoruba	HGDP00940	Nigeria	Present	Present	Present
1000 Genomes	48	Yoruba	HGDP00941	Nigeria	Present	Present	Present
1000 Genomes	49	Yoruba	HGDP00942	Nigeria	Present	Present	Present
1000 Genomes	50	Yoruba	HGDP00943	Nigeria	Present	Present	Present
Gamba et al	51	Hungary_5650BC_5780BC	KO1	Hungary	5650BC–5780BC	5845	Early Neolithic	Early Neolithic
Gamba et al	52	Hungary_5570BC_5710BC	KO2	Hungary	5570BC–5710BC	5780	Early Neolithic	Early Neolithic
Gamba et al	53	Hungary_5070BC_5310BC	NE1	Hungary	5070BC–5310BC	5430	Middle Neolithic	Early Neolithic
Gamba et al	54	Hungary_5060BC_5290BC	NE2	Hungary	5060BC–5290BC	5405	Middle Neolithic	Early Neolithic
Gamba et al	55	Hungary_5010BC_5210BC	NE3	Hungary	5010BC–5210BC	5310	Middle Neolithic	Early Neolithic
Gamba et al	56	Hungary_5050BC_5290BC	NE4	Hungary	5050BC_5290BC	5410	Middle Neolithic	Early Neolithic
Gamba et al	57	Hungary_4990BC_5210BC	NE5	Hungary	4990BC_5210BC	5320	Middle Neolithic	Early Neolithic
Gamba et al	58	Hungary_4360BC_4490BC	NE7	Hungary	4360BC_4490BC	4555	Late Neolithic	Early Neolithic
Haak	59	Hungary_5710BC_5530BC	I0174	Hungary	5710BC_5550BC	5630	Starcevo culture	Early Neolithic
Haak	60	Hungary_5210BC_4940BC	I0176	Hungary	5210BC_4940BC	5075	LBKT_EN (linearbandkeramic)	Early Neolithic
Gamba et al	61	Hungary_4950BC_5300BC	NE6	Hungary	4950BC_5300BC	5125	Middle Neolithic	Early Neolithic
Gamba et al	62	Hungary_2700BC_2900BC	CO1	Hungary	2700BC_2900BC	2800	Late Copper Age	Late Copper Age
Gamba et al	63	Hungary_1110BC_1270BC	BR2	Hungary	1110BC_1270BC	1190	Late Bronze Age	Late Bronze Age
Gamba et al	64	Hungary_830BC_980BC	IR1	Hungary	830BC_980BC	905	Iron Age	Iron Age
Skoglund	65	Sweden_5486BC_5236BC	StoraForvar11	Sweden	5486BC_5236BC	5111	Late Mesolithic	Early Neolithic
Haak	66	Sweden_5898BC_5531BC	I0011	Sweden	5898BC-5531BC	5715	Mesolithic	Early Neolithic
Haak	67	Sweden_5898BC_5531BC	I0012	Sweden	5898BC-5531BC	5715	Mesolithic	Early Neolithic
Haak	68	Sweden_5898BC_5531BC	I0013	Sweden	5898BC-5531BC	5715	Mesolithic	Early Neolithic
Haak	69	Sweden_5898BC_5531BC	I0014	Sweden	5898BC-5531BC	5715	Mesolithic	Early Neolithic
Haak	70	Sweden_5898BC_5531BC	I0015	Sweden	5898BC-5531BC	5715	Mesolithic	Early Neolithic
Haak	71	Sweden_5898BC_5531BC	I0016	Sweden	5898BC-5531BC	5715	Mesolithic	Early Neolithic
Haak	72	Sweden_5898BC_5531BC	I0017	Sweden	5898BC-5531BC	5715	Mesolithic	Early Neolithic
Haak	73	Germany_5500BC_4800BC	I0022	Germany	5500BC_4800BC	5150	Early Neolithic	Early Neolithic
Skoglund	74	Sweden_Mid_Neolithic	Gokhem2	Sweden	3036BC_2736BC	2886	Middle Neolithic	Late Copper Age
Skoglund	75	Sweden_Late_Copper	Ajvide52	Sweden	2886BC_2586BC	2736	Late Copper Age	Late Copper Age
Skoglund	76	Sweden_Late_Copper	Ajvide58	Sweden	2886BC_2586BC	2736	Late Copper Age	Late Copper Age
Skoglund	77	Sweden_Late_Copper	Ajvide70	Sweden	2886BC_2586BC	2736	Late Copper Age	Late Copper Age
Gamba	78	Hungary_1980BC_2190BC	BR1	Hungary	1980BC_2190BC	2085	Early Bronze Age	Early Bronze Age
Haak	79	Germany_5079BC_4997BC	I0659	Germany	5079BC_4997BC	5038	LBK_EN	Early Neolithic
Haak	80	Germany_5207BC_5070BC	I0795	Germany	5207BC_5070BC	5139	LBK_EN	Early Neolithic
Haak	81	Germany_2115BC_1966BC	I0803	Germany	2115BC_1966BC	2041	Unetice EBA	Early Bronze Age
Haak	82	Germany_5034BC_4942BC	I0821	Germany	5034BC_4942BC	4988	LBK_EN	Early Neolithic
Lazaridis	83	Germany_5100BC_4800BC	Stuttgart	Germany	5100BC_4800BC	4950	Early Neolithic
Haak	84	Germany_5500BC_4800BC	I0025	Germany	5500BC_4800BC	5150	LBK_EN
Haak	85	Germany_5500BC_4800BC	I0026	Germany	5500BC_4800BC	5150	LBK_EN
Haak	86	Germany_5206BC_5004BC	I0046	Germany	5206BC_5004BC	5105	LBK_EN
Haak	87	Germany_5207BC_5067BC	I0057	Germany	5207BC_5067BC	5137	LBK_EN
Haak	88	Germany_2283BC_2146BC	I0058	Germany	2283BC_2146BC	2215	bell beaker
Haak	89	Germany_5032BC_4946BC	I0100	Germany	5032BC_4946BC	4989	LBK_EN
Haak	90	Germany_2566BC_2477BC	I0103	Germany	2566BC_2477BC	2522	corded ware
Haak	91	Germany_3360BC_3086BC	I0172	Germany	3360BC_3086BC	3223	Esperstedt_MN
Haak	92	Germany_3645BC_3537BC	I0559	Germany	3645BC_3537BC	3591	Baalberge MN
Haak	93	Germany_3640BC_3510BC	I0560	Germany	3640BC_3510BC	3575	Baalberge MN
Haak	94	Germany_3887BC_3797BC	I0807	Germany	3887BC_3797BC	3842	baalberge MN
Haak	95	Germany_2473BC_2348BC	I0104	Germany	2473BC_2348BC	2411	Corded Ware LN
Haak	96	Germany_2454BC_2291BC	I0106	Germany	2454BC_2291BC	2373	Corded Ware LN
Haak	97	Germany_2497BC_2436BC	I0108	Germany	2497BC_2436BC	2467	Bell Beaker LN
Haak	98	Germany_2414BC_2333BC	I0111	Germany	2414BC_2333BC	2374	Bell Beaker LN
Haak	99	Germany_2340BC_2190BC	I0112	Germany	2340BC_2190BC	2265	Bell Beaker LN
Haak	100	Germany_2290BC_2130BC	I0113	Germany	2290BC_2130BC	2210	Bell Beaker LN
Haak	101	Germany_2131BC_1979BC	I0114	Germany	2131BC_1979BC	2055	Unetice EBA relative of I0117
Haak	102	Germany_2286BC_2153BC	I0059	Germany	2286BC_2153BC	2220	BenzigerodeHeimburg_LN/Bell Beaker?
Haak	103	Germany_2454BC_2291BC	I0049	Germany	2454BC_2291BC	2373	Corded Ware LN
Haak	104	Germany_2296BC_2206BC	I0806	Germany	2296BC_2206BC	2251	Bell Beaker LN
Haak	105	Germany_5209BC_5070BC	I0054	Germany	5209BC_5070BC	5140	LBK_EN
Haak	106	Germany_5206BC_5052BC	I0056	Germany	5206BC_5052BC	5129	LBK_EN
Haak	107	Germany_2294BC_2206BC	I0060	Germany	2294BC_2206BC	2250	Bell Beaker LN
Haak	108	Germany_2459BC_2345BC	I0118	Germany	2459BC_2345BC	2402	Alberstedt LN
Haak	109	Germany_2204BC_2136BC	I0171	Germany	2204BC_2136BC	2170	BenzigerodeHeimburg_LN/Bell Beaker?
Haak	110	Germany_2564BC_2475BC	I0550	Germany	2564BC_2475BC	2520	Karsdorf LN
Lazaridis	111	Luxembourg_6220BC_5990BC	Loschbour	Luxembourg	6220BC_5990BC	6105	Late Mesolithic
Haak	112	Germany_1113BC_1021BC	I0099	Germany	1113BC_1021BC	1067	Halberstadt LBA
Haak	113	Germany_1931BC_1780BC	I0115	Germany	1931BC_1780BC	1856	Unetice EBA
Haak	114	Germany_2118BC_1961BC	I0116	Germany	2118BC_1961BC	2040	unetice EBA
Haak	115	Germany_2199BC_2064BC	I0117	Germany	2199BC_2064BC	2132	unetice EBA
Haak	116	Germany_2012BC_1919BC	I0164	Germany	2012BC_1919BC	1966	unetice EBA
Haak	117	Germany_2131BC_1982BC	I0804	Germany	2131BC_1982BC	2057	unetice EBA
Haak	118	Germany_2022BC_1937BC	I0047	Germany	2022BC_1937BC	1980	unetice EBA
Haak	119	Germany_5206BC_5052BC	I0048	Germany	5206BC_5052BC	5129	LBK_EN
Seguin-Orlando	120	Russia_36686BC_34186BC	Kostenki14	Russia	36686BC_34186BC	35436	Upper Palaeolithic
Raghavan	121	Russia_22409BC_21877BC	MA1	Russia	22409BC_21877BC	22143	Upper Palaeolithic
Haak	122	Russia_5500BC_5000BC	I0061	Russia	5500BC_5000BC	5250	Karelia HG mesolithic
Haak	123	Russia_5650BC_5555BC	I0124	Russia	5650BC_5555BC	5603	Samara HG Neolithic
Haak	124	Russia_3339BC_2917BC	I0429	Russia	3339BC_2917BC	3128	Yamnaya
Haak	125	Russia_3021BC_2635BC	I0438	Russia	3021BC_2635BC	2828	Yamnaya
Haak	126	Russia_3305BC_2925BC	I0439	Russia	3305BC_2925BC	3115	Yamnaya
Haak	127	Russia_3010BC_2622BC	I0441	Russia	3010BC_2622BC	2816	Yamnaya
Haak	128	Russia_3300BC_2700BC	I0443	Russia	3300BC_2700BC	3000	Yamnaya
Haak	129	Russia_3335BC_2881BC	I0444	Russia	3335BC_2881BC	3108	Yamnaya
Haak	130	Russia_2910BC_2875BC	I0231	Russia	2910BC_2875BC	2893	Yamnaya
Haak	131	Russia_3090BC_2910BC	I0357	Russia	3090BC_2910BC	3000	Yamnaya
Haak	132	Russia_3300BC_2700BC	I0370	Russia	3300BC_2700BC	3000	Yamnaya
Haak	133	Spain_3900BC_3600BC	I0405	Spain	3900BC_3600BC	3750	Spain MN
Olaide	134	Spain_5926BC_5676BC	LaBrana1	Spain	5926BC_5676BC	5801	Mesolithic
Haak	135	Spain_5311BC_5218BC	I0409	Spain	5311BC_5218BC	5265	Spain EN
Haak	136	Spain_5178BC_5066BC	I0410	Spain	5178BC_5066BC	5122	Spain EN
Haak	137	Spain_5177BC_5068BC	I0411	Spain	5177BC_5068BC	5123	Spain EN relative of I0410
Haak	138	Spain_5310BC_5206BC	I0412	Spain	5310BC_5206BC	5258	Spain EN
Haak	139	Spain_5303BC_5204BC	I0413	Spain	5303BC_5204BC	5254	Spain EN
Haak	140	Spain_3900BC_3600BC	I0406	Spain	3900BC_3600BC	3750	Spain EN
Haak	141	Spain_3900BC_3600BC	I0407	Spain	3900BC_3600BC	3750	Spain EN
Haak	142	Spain_3900BC_3600BC	I0408	Spain	3900BC_3600BC	3750	Spain EN
Keller/Niklaus	143	Italy_3352BC_3108BC	Iceman	Italy	3352BC_3108BC	3230	Late Neolithic, Remedello culture
Fu	144	Russia_44866BC_41196BC	Ust_Ishim	Russia	44866BC_41196BC	43031	upper palaeolithic
Allentoft et al	145	Estonia_Unkdate	RISE00	Estonia	Unk	aUnk	corded ware 2800-2300bce
Allentoft et al	146	Poland_2865BC_2578BC	RISE1	Poland	2865BC_2578BC	2722	corded ware 2800-2300bce
Allentoft et al	147	Poland_1954BC_1772BC	RISE109	Poland	1954BC_1772BC	1863	Unetice 2300BC-1800BC
Allentoft et al	148	Poland_2135BC_1923BC	RISE139	Poland	2135BC_1923BC	2029	Unetice 2300BC-1800BC
Allentoft et al	149	Poland_2188BC_1958BC	RISE145	Poland	2188BC_1958BC	2073	Unetice 2300BC-1800BC
Allentoft et al	150	Poland_1885BC_1693BC	RISE150	Poland	1885BC_1693BC	1789	Unetice 2300BC-1800BC
Allentoft et al	151	Poland_1925BC_1765BC	RISE154	Poland	1925BC_1765BC	1845	Unetice 2300BC-1800BC
Allentoft et al	152	Sweden_427AD_611AD	RISE174	Sweden	427AD_611AD	519	iron age
Allentoft et al	153	Sweden_1395BC_1132BC	RISE175	Sweden	1395BC_1132BC	1264	Nordic BA
Allentoft et al	154	Sweden_2010BC_1776BC	RISE179	Sweden	2010BC_1776BC	1893	Nordic LN
Allentoft et al	155	Sweden_1493BC_1302BC	RISE207	Sweden	1493BC_1302BC	1398	Nordic BA
Allentoft et al	156	Denmark_1426BC_1281BC	RISE21	Denmark	1426BC_1281BC	1354	Nordic BA
Allentoft et al	157	Sweden_1432BC_1292BC	RISE210	Sweden	1432BC_1292BC	1362	Nordic BA
Allentoft et al	158	Russia_2880BC_2632BC	RISE240	Russia	2880BC_2632BC	2756	Yamnaya culture 3000-2400bce
Allentoft et al	159	Hungary_1746BC_1611BC	RISE247	Hungary	1746BC_1611BC	1679	Vatya culture 2000bc-1500bc
Allentoft et al	160	Hungary_2128BC_1909BC	RISE254	Hungary	2128BC_1909BC	2019	Vatya culture 2000bc-1500bc
Allentoft et al	161	Denmark_794BC_547BC	RISE276	Denmark	794BC_547BC	671	Nordic LBA
Allentoft et al	162	Hungary_2034BC_1784BC	RISE349	Hungary	2034BC_1784BC	1909	MBA
Allentoft et al	163	Hungary_2136BC_1941BC	RISE371	Hungary	2136BC_1941BC	2039	Maros
Allentoft et al	164	Hungary_1886BC_1696BC	RISE373	Hungary	1886BC_1696BC	1791	Maros
Allentoft et al	165	Hungary_1866BC_1619BC	RISE374	Hungary	1866BC_1619BC	1743	Maros
Allentoft et al	166	Russia_2298BC_2045BC	RISE386	Russia	2298BC_2045BC	2172	Sintasha
Allentoft et al	167	Kazahkstan_2120BC_1887BC	RISE391	Kazahkstan	2120BC_1887BC	2004	Sintasha
Allentoft et al	168	Russia_2126BC_1896BC	RISE392	Russia	2126BC_1896BC	2011	Sintasha
Allentoft et al	169	Russia_1949BC_1754BC	RISE394	Russia	1949BC_1754BC	1852	Sintasha
Allentoft et al	170	Russia_1960BC_1756BC	RISE395	Russia	1960BC_1756BC	1858	Sintasha
Allentoft et al	171	Armenia_1192BC_937BC	RISE396	Armenia	1192BC_937BC	1065	LBA
Allentoft et al	172	Armenia_1048BC_855BC	RISE397	Armenia	1048BC_855BC	952	LBA
Allentoft et al	173	Armenia_1115BC_895BC	RISE407	Armenia	1115BC_895BC	1005	LBA
Allentoft et al	174	Armenia_1209BC_1009BC	RISE408	Armenia	1209BC_1009BC	1109	LBA
Allentoft et al	175	Armenia_1193BC_945BC	RISE412	Armenia	1193BC_945BC	1069	LBA
Allentoft et al	176	Armenia_1906BC_1698BC	RISE413	Armenia	1906BC_1698BC	1802	MBA
Allentoft et al	177	Armenia_1643BC_1445BC	RISE416	Armenia	1643BC_1445BC	1544	MBA
Allentoft et al	178	Denmark_2191BC_1972BC	RISE42	Denmark	2191BC_1972BC	2082	Nordic LN
Allentoft et al	179	Armenia_1402BC_1211BC	RISE423	Armenia	1402BC_1211BC	1307	MBA
Allentoft et al	180	Poland_2286BC_2048BC	RISE431	Poland	2286BC_2048BC	2168	corded ware 2800-2300bce/proto unetice
Allentoft et al	181	Germany_2880BC_2630BC	RISE434	Germany	2880BC_2630BC	2755	corded ware 2800-2300bce
Allentoft et al	182	Germany_2863BC_2498BC	RISE435	Germany	2863BC_2498BC	2681	corded ware 2800-2300bce
Allentoft et al	183	Germany_2868BC_2580BC	RISE436	Germany	2868BC_2580BC	2724	corded ware 2800-2300bce
Allentoft et al	184	Germany_2829BC_2465BC	RISE446	Germany	2829BC_2465BC	2647	corded ware 2800-2300bce
Allentoft et al	185	Denmark_1499BC_1324BC	RISE47	Denmark	1499BC_1324BC	1412	Nordic BA
Allentoft et al	186	Germany_Unkdate	RISE471	Germany	Unk	aUnk	Battle Axe culture 2800bc-2300bc
Allentoft et al	187	Hungary_Unkdate	RISE479	Hungary	Unk	aUnk	vatya culture 2000bc-1500bc
Allentoft et al	188	Hungary_Unkdate	RISE480	Hungary	Unk	aUnk	vatya culture 2000bc-1500bc
Allentoft et al	189	Hungary_Unkdate	RISE483	Hungary	Unk	aUnk	vatya culture 2000bc-1500bc
Allentoft et al	190	Hungary_Unkdate	RISE484	Hungary	Unk	aUnk	vatya culture 2000bc-1500bc
Allentoft et al	191	Italy_2134BC_1773BC	RISE486	Italy	2134BC_1773BC	1954	Remedello
Allentoft et al	192	Italy_3483BC_3107BC	RISE487	Italy	3483BC_3107BC	3295	Remedello
Allentoft et al	193	Italy_2908BC_2578BC	RISE489	Italy	2908BC_2578BC	2743	Remedello
Allentoft et al	194	Russia_396BC_209BC	RISE492	Russia	396BC_209BC	303	iron age
Allentoft et al	195	Russia_1531BC_1427BC	RISE493	Russia	1531BC_1427BC	1479	Karasuk culture 1400bc-900bc
Allentoft et al	196	Russia_1416BC_1268BC	RISE494	Russia	1416BC_1268BC	1342	Karasuk culture 1400bc-900bc
Allentoft et al	197	Russia_Unkdate	RISE495	Russia	Unk	aUnk	Karasuk culture 1400bc-900bc
Allentoft et al	198	Russia_1414BC_1261BC	RISE496	Russia	1414BC_1261BC	1338	Karasuk culture 1400bc-900bc
Allentoft et al	199	Russia_Unkdate	RISE497	Russia	Unk	aUnk	Karasuk culture 1400bc-900bc
Allentoft et al	200	Russia_Unkdate	RISE499	Russia	Unk	aUnk	Karasuk culture 1400bc-900bc
Allentoft et al	201	Russia_Unkdate	RISE500	Russia	Unk	aUnk	Andronovo culture 1700bc-1500bc
Allentoft et al	202	Russia_1496BC_1306BC	RISE502	Russia	1496BC_1306BC	1401	Karasuk culture 1400bc-900bc
Allentoft et al	203	Russia_1727BC_1511BC	RISE503	Russia	1727BC_1511BC	1619	Kytmanovo
Allentoft et al	204	Russia_721AD_889AD	RISE504	Russia	721AD_889AD	805	Kytmanovo
Allentoft et al	205	Russia_1746BC_1626BC	RISE505	Russia	1746BC_1626BC	1686	Kytmanovo
Allentoft et al	206	Russia_3322BC_2923BC	RISE507	Russia	3322BC_2923BC	3123	Afanasievo
Allentoft et al	207	Russia_3331BC_2935BC	RISE508	Russia	3331BC_2935BC	3133	Afanasievo
Allentoft et al	208	Russia_2887BC_2677BC	RISE509	Russia	2887BC_2677BC	2782	Afanasievo
Allentoft et al	209	Russia_2851BC_2468BC	RISE510	Russia	2851BC_2468BC	2660	Afanasievo
Allentoft et al	210	Russia_2909BC_2679BC	RISE511	Russia	2909BC_2679BC	2794	Afanasievo
Allentoft et al	211	Russia_1446BC_1298BC	RISE512	Russia	1446BC_1298BC	1372	Kytmanovo
Allentoft et al	212	Russia_2340BC_2145BC	RISE515	Russia	2340BC_2145BC	2243	Okunevo
Allentoft et al	213	Russia_2201BC_2036BC	RISE516	Russia	2201BC_2036BC	2119	Okunevo
Allentoft et al	214	Russia_1598BC_1398BC	RISE523	Russia	1598BC_1398BC	1498	Meshovskaya culture 1300bc-700bc
Allentoft et al	215	Russia_Unkdate	RISE524	Russia	Unk	aUnk	meshovskaya culture 1300bc-700bc
Allentoft et al	216	Russia_Unkdate	RISE525	Russia	Unk	aUnk	meshovskaya culture 1300bc-700bc
Allentoft et al	217	Russia_Unkdate	RISE546	Russia	Unk	aUnk	yamnaya culture 3000-2400bce
Allentoft et al	218	Russia_2887BC_2634BC	RISE547	Russia	2887BC_2634BC	2761	Yamnaya culture 3000-2400bce
Allentoft et al	219	Russia_Unkdate	RISE548	Russia	unk	aUnk	yamnaya culture 3000-2400bce
Allentoft et al	220	Russia_3334BC_2635BC	RISE550	Russia	3334BC_2635BC	2985	Yamnaya culture 3000-2400bce
Allentoft et al	221	Russia_2849BC_2143BC	RISE552	Russia	2849BC_2143BC	2496	Yamnaya culture 3000-2400bce
Allentoft et al	222	Russia_926BC_815BC	RISE553	Russia	926BC_815BC	871	LBA
Allentoft et al	223	Russia_1005BC_844BC	RISE554	Russia	1005BC_844BC	925	LBA
Allentoft et al	224	Russia_2857BC_2497BC	RISE555	Russia	2857BC_2497BC	2677	EBA
Allentoft et al	225	Germany_Unkdate	RISE559	Germany	Unk	aUnk	bell beaker culture 2600BC-2000BC
Allentoft et al	226	Germany_Unkdate	RISE560	Germany	Unk	aUnk	bell beaker culture 2600BC-2000BC
Allentoft et al	227	Germany_Unkdate	RISE562	Germany	Unk	aUnk	bell beaker culture 2600BC-2000BC
Allentoft et al	228	Germany_Unkdate	RISE563	Germany	Unk	aUnk	bell beaker culture 2600BC-2000BC
Allentoft et al	229	Germany_Unkdate	RISE564	Germany	Unk	aUnk	bell beaker culture 2600BC-2000BC
Allentoft et al	230	Czech_Unkdate	RISE566	Czech	Unk	aUnk	bell beaker culture 2600BC-2000BC
Allentoft et al	231	Czech_Unkdate	RISE567	Czech	Unk	aUnk	bell beaker culture 2600BC-2000BC
Allentoft et al	232	Czech_Unkdate	RISE568	Czech	Unk	aUnk	bell beaker culture 2600BC-2000BC
Allentoft et al	233	Czech_Unkdate	RISE569	Czech	Unk	aUnk	bell beaker culture 2600BC-2000BC
Allentoft et al	234	Czech_Unkdate	RISE577	Czech	Unk	aUnk	Unetice 2300BC-1800BC
Allentoft et al	235	Czech_Unkdate	RISE586	Czech	Unk	aUnk	Unetice 2300BC-1800BC
Allentoft et al	236	Montenegro_Unkdate	RISE595	Montenegro	Unk	aUnk	Late Bronze Age
Allentoft et al	237	Montenegro_Unkdate	RISE596	Montenegro	Unk	aUnk	iron age
Allentoft et al	238	Lithuania_908BC_485BC	RISE598	Lithuania	908BC_485BC	697	Late Bronze Age
Allentoft et al	239	Russia_Unkdate	RISE600	Russia	Unk	aUnk	iron age
Allentoft et al	240	Russia_Unkdate	RISE601	Russia	Unk	aUnk	iron age
Allentoft et al	241	Russia_Unkdate	RISE602	Russia	Unk	aUnk	iron age
Allentoft et al	242	Denmark_2851BC_2492BC	RISE61	Denmark	2851BC_2492BC	2672	Nordic MN B
Allentoft et al	243	Denmark_2196BC_2023BC	RISE71	Denmark	2196BC_2023BC	2110	Nordic LN
Allentoft et al	244	Sweden_2621BC_2472BC	RISE94	Sweden	2621BC_2472BC	2547	Battle Axe culture 2800bc-2300bc
Allentoft et al	245	Sweden_2025BC_1885BC	RISE97	Sweden	2025BC_1885BC	1955	Nordic LN
Allentoft et al	246	Sweden_2275BC_2032BC	RISE98	Sweden	2275BC_2032BC	2154	Battle Axe culture 2800bc-2300bc/Nordic LN
