# Supplementary material for: The Diversity of REcent and Ancient huMan (DREAM): A New Microarray for Genetic Anthropology and Genealogy, Forensics, and Personalized Medicine
Source: Genome Biol Evol. 2017 Nov 20;9(12):3225–37. doi: 10.1093/gbe/evx237 (PMC5726468; doi:10.1093/gbe/evx237)
Supplement: Supplementary Figures and Tables [file evx237_supp.zip › Table S2 - Adaptation genes.xlsx]

## Sheet: Sheet1
Adaptations	Origins in the world	Highly significant genes in the chip	References	Detailed references
High altitude	Tibet, Andes	EGLN1	(Buroker et al. 2013)	Buroker, N.E. et al., 2013. VEGFA SNPs and transcriptional factor binding sites associated with high altitude sickness in Han and Tibetan Chinese at the Qinghai-Tibetan Plateau. Journal of Physiological Sciences, 63(3), pp.183–193.
	Tibet	EPAS1	(Buroker et al. 2013)	Buroker, N.E. et al., 2013. VEGFA SNPs and transcriptional factor binding sites associated with high altitude sickness in Han and Tibetan Chinese at the Qinghai-Tibetan Plateau. Journal of Physiological Sciences, 63(3), pp.183–193.
High altitude	Tibet	CYP2E1, ANGPTL4, CAMK2D, HMOX2, CYP17A1, PPARA, PTEN	(Simonson et al. 2010)	Simonson, T.S. et al., 2010. Genetic evidence for high-altitude adaptation in Tibet. Science, 329(5987), pp.72–75.
	Amhara (Ethopia)	RORA, HGF, FRAS1	(Alkorta-Aranburu et al. 2012)	Alkorta-Aranburu, G. et al., 2012. The Genetic Architecture of Adaptations to High Altitude in Ethiopia. PLoS Genetics, 8(12).
	Andes	PRKAA1 (HMGCR)	(Bigham et al. 2013)	Bigham, A.W. et al., 2013. Andean and Tibetan patterns of adaptation to high altitude. American Journal of Human Biology, 25(2), pp.190–197.
	Andes	NOS2A (NOS2)	(Bigham et al. 2013)	Bigham, A.W. et al., 2013. Andean and Tibetan patterns of adaptation to high altitude. American Journal of Human Biology, 25(2), pp.190–197.
	Ethopia	VAV3, ARNT2, THRB, CBARA1	(Scheinfeldt et al. 2012)	Scheinfeldt, L.B. et al., 2012. Genetic adaptation to high altitude in the Ethiopian highlands. Genome Biology, 13(1), p.R1.
Arsenic rich environment	Argentinian Andes	AS3MT	(Schlebusch et al. 2015)	Schlebusch, C.M. et al., 2015. Human Adaptation to Arsenic-Rich Environments. Molecular biology and evolution, 32(6), p.msv046-.
Cholera	Bangladesh	IKBKG	(Karlsson et al. 2013)	Karlsson, E.K. et al., 2013. Natural Selection in a Bangladeshi Population from the Cholera-Endemic Ganges River Delta. Science Translational Medicine, 5(192), p.192ra86-192ra86.
Cold Climate	Canadian and Greenland Inuits	CPT1A	(Clemente et al. 2014)	Clemente, F.J. et al., 2014. A selective sweep on a deleterious mutation in CPT1A in Arctic populations. American Journal of Human Genetics, 95(5), pp.584–589.
	Sibera	LRP5, THADA, PRKG1	(Cardona et al. 2014)	Cardona, A. et al., 2014. Genome-wide analysis of cold adaptation in indigenous Siberian populations. PLoS ONE, 9(5).
Protein diet	Greenland Inuits	TBX15, WARS2, FADS1, FADS2, FADS3, FN3KRP, CPT1A	(Fumagalli et al. 2015)	Fumagalli, M. et al., 2015. Greenlandic Inuit show genetic signatures of diet and climate adaptation. Science, 349(6254), pp.1343–1347.
	Greenland Inuits	TBC1D4	(Moltke et al. 2014)	Moltke, I. et al., 2014. A common Greenlandic TBC1D4 variant confers muscle insulin resistance and type 2 diabetes. Nature, 512(7513), pp.190–193.
	Greenland Inuits	DHCR7, NADSYN1	(Ahn et al. 2010)	Ahn, J. et al., 2010. Genome-wide association study of circulating vitamin D levels. Human Molecular Genetics, 19(13), pp.2739–2745.
	Greenland Inuits	TRPV5, TRPV6	(Ronald & Akey 2005)	Ronald, J. & Akey, J.M., 2005. Genome-wide scans for loci under selection in humans. Human Genomics, 2(2), p.113.
	Somalia	LCT	(Ingram et al. 2009; Tishkoff et al. 2007)	Ingram, C.J.E. et al., 2009. Multiple rare variants as a cause of a common phenotype: Several different lactase persistence associated alleles in a single ethnic group. Journal of Molecular Evolution, 69(6), pp.579–588., Tishkoff, S. a et al., 2007. Convergent adaptation of human lactase persistence in Africa and Europe. Nature genetics, 39(1), pp.31–40.
Sea food	Europe	FADS1	(Ameur et al. 2012)	Ameur, A. et al., 2012. Genetic adaptation of fatty-acid metabolism: A human-specific haplotype increasing the biosynthesis of long-chain omega-3 and omega-6 fatty acids. American Journal of Human Genetics, 90(5), pp.809–820.
	Greenland	FADS2	(Fumagalli et al. 2015)	Fumagalli, M. et al., 2015. Greenlandic Inuit show genetic signatures of diet and climate adaptation. Science, 349(6254), pp.1343–1347.
Tall stature		FMR1	(Kant et al. 2005)	Kant, S.G., Wit, J.M. & Breuning, M.H., 2005. Genetic analysis of tall stature. Hormone Research, 64(3), pp.149–156.
		NSD1	(Kant et al. 2005)	Kant, S.G., Wit, J.M. & Breuning, M.H., 2005. Genetic analysis of tall stature. Hormone Research, 64(3), pp.149–156.
	The Netherlands	TGFB2, PCSK5, ADAMTS10, LTBP2, EFEMP1, PTCH1/FANCC, CABLES1, NPR3, ADAMTSL3	(Liu et al. 2014)	Liu, F. et al., 2014. Common DNA variants predict tall stature in Europeans. Human Genetics, 133(5), pp.587–597.
Short stature	Greenland/Denmark	DOCK3, CISH, STAT5	(Fumagalli et al. 2015; Jarvis et al. 2012)	Fumagalli, M. et al., 2015. Greenlandic Inuit show genetic signatures of diet and climate adaptation. Science, 349(6254), pp.1343–1347., Jarvis, J.P. et al., 2012. Patterns of ancestry, signatures of natural selection, and genetic association with stature in Western African pygmies. PLoS Genetics, 8(4).
	Greenland	FADS	(Fumagalli et al. 2015)	Fumagalli, M. et al., 2015. Greenlandic Inuit show genetic signatures of diet and climate adaptation. Science, 349(6254), pp.1343–1347.
	Cameroon	DOCK3, CISH, STAT5 (IL31RA)	(Jarvis et al. 2012)	Jarvis, J.P. et al., 2012. Patterns of ancestry, signatures of natural selection, and genetic association with stature in Western African pygmies. PLoS Genetics, 8(4).
	Japan	HESX1, POU1F1, IRBP, OTX2	(Dateki et al. 2008)	Dateki, S. et al., 2008. OTX2 mutation in a patient with anophthalmia, short stature, and partial growth hormone deficiency: Functional studies using the IRBP, HESX1, and POU1F1 promoters. Journal of Clinical Endocrinology and Metabolism, 93(10), pp.3697–3702.
	Sardinia	GHR, KCNQ1	(Zoledziewska et al. 2015)	Zoledziewska, M. et al., 2015. Height-reducing variants and selection for short stature in Sardinia. Nature genetics, 47(11), pp.1352–6.
Malaria resistance	Sub-Saharan Africa	G6PD, HBB, GYPB	(Kwiatkowski 2005)	Kwiatkowski, D.P.P., 2005. How Malaria Has Affected the Human Genome and What Human Genetics Can Teach Us about Malaria. Am J Hum Genet, 77(2), pp.171–190.
LDL cholesterol	France	PCSK9	(Wu & Li 2014)	Wu, N.-Q. & Li, J.-J., 2014. PCSK9 gene mutations and low-density lipoprotein cholesterol. Clinica chimica acta; international journal of clinical chemistry, 431C, pp.148–153.
Malaria resistance	Europe	G6PD, GYPA, GYPB, HBA (HBA1, HBA2), HBB, HP	(Kwiatkowski 2005)	Kwiatkowski, D.P.P., 2005. How Malaria Has Affected the Human Genome and What Human Genetics Can Teach Us about Malaria. Am J Hum Genet, 77(2), pp.171–190.
Viral defence	Non-Africans	TLR1, TLR10, TRL6	(Barreiro et al. 2009)	Barreiro, L.B. et al., 2009. Evolutionary dynamics of human toll-like receptors and their different contributions to host defense. PLoS Genetics, 5(7).
Mycobacteria resistance	Germany	TLR1	(Uciechowski et al. 2011; Wong et al. 2010)	Uciechowski, P. et al., 2011. Susceptibility to tuberculosis is associated with TLR1 polymorphisms resulting in a lack of TLR1 cell surface expression. Journal of Leukocyte Biology, 90(2), pp.377–388., Wong, S.H. et al., 2010. Leprosy and the adaptation of human toll-like receptor 1. PLoS Pathogens, 6(7), pp.1–9.
Alcohol flush reaction/consumption	Japan	ALDH2, ADH1B	(Cui et al. 2009; Hidaka et al. 2014)	Cui, R. et al., 2009. Functional Variants in ADH1B and ALDH2 Coupled With Alcohol and Smoking Synergistically Enhance Esophageal Cancer Risk. Gastroenterology, 137(5), pp.1768–1775., Hidaka, A. et al., 2014. Genetic polymorphisms of ADH1B, ADH1C and ALDH2, alcohol consumption, and the risk of gastric cancer: The Japan Public Health Center-based prospective study. Carcinogenesis, 36(2), pp.223–231.
Lactose consumption/tolerance	Europe	LCT	(Voight et al. 2006)	Voight, B.F. et al., 2006. A map of recent positive selection in the human genome. PLoS Biology, 4(3), pp.0446–0458.
Carbohydrate metabolism	Sub-Saharan Africa, East Asia	MAN2A1	(Voight et al. 2006)	Voight, B.F. et al., 2006. A map of recent positive selection in the human genome. PLoS Biology, 4(3), pp.0446–0458.
Alcohol metabolism	East Asia	ADH1B	(Han et al. 2007)	Han, Y. et al., 2007. Evidence of positive selection on a class I ADH locus. American journal of human genetics, 80(3), pp.441–456.
Alcohol/carbohydrate metabolism	Europe	NPY1R, NPY5R	(Elbers et al. 2009)	Elbers, C.C. et al., 2009. Variants in neuropeptide Y receptor 1 and 5 are associated with nutrient-specific food intake and are under recent selection in Europeans. PLoS ONE, 4(9).
Detoxification of plant secondary compounds	East Asia, Europe	CYP3A5, CYP2E1, CYP1A2	(Voight et al. 2006)	Voight, B.F. et al., 2006. A map of recent positive selection in the human genome. PLoS Biology, 4(3), pp.0446–0458.
Malaria resistance	Africa	G6PD	(Saunders et al. 2002)	Saunders, M.A., Hammer, M.F. & Nachman, M.W., 2002. Nucleotide variability at G6pd and the signature of malarial selection in humans. Genetics, 162(4), pp.1849–1861.
Heat shock	Africa	SV2B	(Williamson et al. 2007)	Williamson, S.H. et al., 2007. Localizing recent adaptive evolution in the human genome. PLoS Genetics, 3(6), pp.0901–0915.
Pigmentation	Europe, Africa	TYRP1	(Williamson et al. 2007)	Williamson, S.H. et al., 2007. Localizing recent adaptive evolution in the human genome. PLoS Genetics, 3(6), pp.0901–0915.
