# Supplementary material for: The Diversity of REcent and Ancient huMan (DREAM): A New Microarray for Genetic Anthropology and Genealogy, Forensics, and Personalized Medicine
Source: Genome Biol Evol. 2017 Nov 20;9(12):3225–37. doi: 10.1093/gbe/evx237 (PMC5726468; doi:10.1093/gbe/evx237)
Supplement: Supplementary Figures and Tables [file evx237_supp.zip › Table S3 - Forensics genes.xlsx]

## Sheet: Sheet1
Trait	Populations studied	Genes	References
Ageing	Spanish, Italian, Chinese, Danish, Japanese	APOE, FOXO3A, FOXO1, TOMM40, NOS1, NOS2, RAGE, C4, LTL , CDKN2A	Shadyab & LaCroix (2015); Kooman et al. (2014); Garatachea et al. (2014)	Shadyab, A.H. & LaCroix, A.Z., 2015. Genetic factors associated with longevity: A review of recent findings. Ageing Research Reviews, 19, pp.1–7. , Kooman, J.P. et al., 2014. Chronic kidney disease and premature ageing. Nature reviews. Nephrology, 10(12), pp.732–42., Garatachea, N. et al., 2014. ApoE gene and exceptional longevity: Insights from three independent cohorts. Experimental Gerontology…
Alcohol reaction	Japan	ALDH2	Cui et al. (2009)	Cui, R. et al., 2009. Functional Variants in ADH1B and ALDH2 Coupled With Alcohol and Smoking Synergistically Enhance Esophageal Cancer Risk. Gastroenterology, 137(5), pp.1768–1775.
Alcohol dependency	Polish	DRD2, ANKK1	Lucht et al. (2010); Kantarci et al. (2007)	Lucht, M. et al., 2010. Influence of DRD2 and ANKK1 genotypes on apomorphine-induced growth hormone (GH) response in alcohol-dependent patients. Progress in Neuro-Psychopharmacology and Biological Psychiatry, 34(1), pp.45–49., Söderqvist, S. et al., 2014. Polymorphisms in the Dopamine Receptor 2 Gene Region Influence Improvements during Working Memory Training in Children and Adolescents. Journal…
Social Behaviour	USA , Koreans	OXTR	Kim et al. (2010)	Kim, H.S. et al., 2010. Culture, distress, and oxytocin receptor polymorphism (OXTR) interact to influence emotional support seeking. Proceedings of the National Academy of Sciences of the United States of America, 107(36), pp.15717–15721
Bitter taste	USA	TAS2R	Kim et al. (2003)	Kim, U. et al., 2003. Positional Cloning of the Human Quantitative Trait Locus Phenylthiocarbamide. , 299(February), pp.1221–1226.
Blood groups	USA, Europeans	ABO	Amundadottir et al. (2009)	Amundadottir, L. et al., 2009. Genome-wide association study identifies variants in the ABO locus associated with susceptibility to pancreatic cancer. Nature genetics, 41(9), pp.986–990.
Electroencephalogram	USA	SG1P1, ST6GALNAC3, UGDH, LPHN2	Hodgkinson et al. (2010)	Hodgkinson, C. a et al., 2010. Genome-wide association identifies candidate genes that influence the human electroencephalogram. Proceedings of the National Academy of Sciences of the United States of America, 107(19), pp.8695–8700
Breast size	Europeans	INHBB, ESR1, PTHLH, AREG, ZNF703	Eriksson et al. (2012)	Eriksson, N. et al., 2012. Genetic variants associated with breast size also influence breast cancer risk
Circadian cycle		RGS16(RNASEL), VIP, PER2, HCRTR2 (OX2R), RASD1, PER3(VAMP3), FBXL3(CLN5)	Hu et al. (2016)	Hu, Y. et al., 2016. GWAS of 89,283 individuals identifies genetic variants associated with self-reporting of being a morning person. Nature communications, 7, p.10448.
Caffeine consumption	Iceland, Netherlands, USA, Slavonic	CYP1A1, CYP1A2, AHR	Sulem et al. (2011)	Sulem, P. et al., 2011. Sequence variants at CYP1A1-CYP1A2 and AHR associate with coffee consumption. Human Molecular Genetics, 20(10), pp.2071–2077.
Question mark (ears)	France	EDN1	Gordon et al. (2013)	Gordon, C.T. et al., 2013. Mutations in endothelin 1 cause recessive auriculocondylar syndrome and dominant isolated question-mark ears. American Journal of Human Genetics, 93(6), pp.1118–1125
Micrdontia, Microtia, Agenesis	Turkey	FGF3	Tekin et al. (2007)	Tekin, M. et al., 2007. Homozygous mutations in fibroblast growth factor 3 are associated with a new form of syndromic deafness characterized by inner ear agenesis, microtia, and microdontia. American journal of human genetics, 80(2), pp.338–344.
Ear wax	East Asia	ABCC11	Yoshiura et al. (2006)	Yoshiura, K. et al., 2006. A SNP in the ABCC11 gene is the determinant of human earwax type. Nature genetics, 38(3), pp.324–330
Eye colour		HERC2, OCA2, SLC24A2, ASIP, MC1R, TYR, IRF4, LYST, DSCR9	Kayser (2015); Caliebe et al. (2015); Duffy et al. (2007)	Kayser, M., 2015. Forensic DNA Phenotyping: Predicting human appearance from crime scene material for investigative purposes. Forensic Science International: Genetics, 18, pp.33–48., Caliebe, A. et al., 2015. The more the merrier? How a few SNPs predict pigmentation phenotypes in the Northern German population. European Journal of Human Genetics, 24, pp.1–9., Duffy, D.L. et al., 2007. A three-sin…
Facial markers	Europeans	SLC35D1, FGFR1, LRP6, SKI, LMNA, SIL1, EDN1, RSPO2, TRPS1, POLR1D, MAP2K1, ADAMTS10, TBX1, PEX14, HSPG2, CAV3, CTNND2, TFAP2A, PEX6, PEX3, MEOX2, RELN, ROR2, NEBL, CHUK, FGFR2, WT1, PEX16, BMP4, FANCA, RAI1, FOXA2, ECE1, DPYD, ZEB2, SATB2, FGFR3, NIPBL, NSD1, ENPP1, GLI3, COL1A2, BRAF, ASPH, FREM2, SNRPN, FBN1, MAP2K2, RPS19, DNMT3B, GDF5, and UFD1L. PRDM16, PAX3, TP63, C5orf50, and COL17A1	Claes et al. (2014); Liu et al. (2012)	Liu, F. et al., 2012. A Genome-Wide Association Study Identifies Five Loci Influencing Facial Morphology in Europeans. PLoS Genetics, 8(9)., Claes, P. et al., 2014. Modeling 3D Facial Shape from DNA. PLoS Genetics, 10(3).
Freckles	Netherlands	MC1R	Bastiaens et al. (2001)	Bastiaens, M. et al., 2001. The melanocortin-1-receptor gene is the major freckle gene. Human Molecular Genetics, 10(16), pp.1701–1708.
Baldness	Australia	AR/EDA2R, TARDBP, HDAC9, AUTS2, SETBP1, PAX1/FOXA2,WNT10A,	Kayser (2015); Ellis et al. (2001)	Kayser, M., 2015. Forensic DNA Phenotyping: Predicting human appearance from crime scene material for investigative purposes. Forensic Science International: Genetics, 18, pp.33–48., Ellis, J.A., Stebbing, M. & Harrap, S.B., 2001. Polymorphism of the androgen receptor gene is associated with male pattern baldness. Journal of Investigative Dermatology, 116(3), pp.452–455.
Hair texture	Australia	TCHH, WNT10A, EDAR	Medland et al. (2009)	Medland, S.E. et al., 2009. Common Variants in the Trichohyalin Gene Are Associated with Straight Hair in Europeans. American Journal of Human Genetics, 85(5), pp.750–755.
Widows Peak		LRP2	Kantarci et al. (2007)	Kantarci, S. et al., 2007. Mutations in LRP2, which encodes the multiligand receptor megalin, cause Donnai-Barrow and facio-oculo-acoustico-renal syndromes. Nature Genetics, 39(8), pp.957–959.
Red hair	Ireland	MC1R	Valverde et al. (1995); Box et al. (2001)	Valverde, P. et al., 1995. Variants of the melanocyte-stimulating hormone receptor gene are associated with red hair and fair skin in humans. Nature genetics, 11(3), pp.328–330., Box, N.F. et al., 2001. MC1R genotype modifies risk of melanoma in families segregating CDKN2A mutations. American journal of human genetics, 69(4), pp.765–773.
Hair colour	Latin America	SLC24A5, HERC2, TYR, IRF4, SLC4A2	Adhikari et al. (2016)	Adhikari, K. et al., 2016. A genome-wide association scan in admixed Latin Americans identifies loci influencing facial and scalp hair features. Nature Communications, 7, p.10815.
Hair graying	Latin America	IRF4	Adhikari et al. (2016)	Adhikari, K. et al., 2016. A genome-wide association scan in admixed Latin Americans identifies loci influencing facial and scalp hair features. Nature Communications, 7, p.10815.
Monobrow	Latin America	PAX3	Adhikari et al. (2016)	Adhikari, K. et al., 2016. A genome-wide association scan in admixed Latin Americans identifies loci influencing facial and scalp hair features. Nature Communications, 7, p.10815.
Eyebrow	Latin America	FOXL2	Adhikari et al. (2016)	Adhikari, K. et al., 2016. A genome-wide association scan in admixed Latin Americans identifies loci influencing facial and scalp hair features. Nature Communications, 7, p.10815.
Beard	Latin America	EDAR, LNX1, FOXP2, PREP	Adhikari et al. (2016)	Adhikari, K. et al., 2016. A genome-wide association scan in admixed Latin Americans identifies loci influencing facial and scalp hair features. Nature Communications, 7, p.10815.
Blonde hair	Finnish, British, Africans	KITLG, LEF1, TYRP1	Guenther et al. (2014); Kenny et al. (2012)	Guenther, C.A. et al., 2014. A molecular basis for classic blond hair color in Europeans. Nature Genetics, 46(7), pp.748–752., Kenny, E.E. et al., 2012. Melanesian Blond Hair Is Caused by an Amino Acid Change in TYRP1. Science, 336(6081), pp.554–554.
Handedness		PCSK6	Ocklenburg et al. (2013)	Ocklenburg, S., Beste, C. & Güntürkün, O., 2013. Handedness: A neurogenetic shift of perspective. Neuroscience and Biobehavioral Reviews, 37(10), pp.2788–2793.
Height	NEtherlands	TGFB2, PCSK5, ADAMTS10, LTBP2, EFEMP1, PTCH1/FANCC, CABLES1, NPR3, ADAMTSL3	Liu et al. (2014)	Liu, F. et al., 2014. Common DNA variants predict tall stature in Europeans. Human Genetics, 133(5), pp.587–597.
Height	Greenland	FADS1, FADS2, FADS3	Fumagalli et al. (2015)	Fumagalli, M. et al., 2015. Greenlandic Inuit show genetic signatures of diet and climate adaptation. Science, 349(6254), pp.1343–1347.
Height	Cameroon	DOCK3, CISH, STAT5 (IL31RA)	Jarvis et al. (2012)	Jarvis, J.P. et al., 2012. Patterns of ancestry, signatures of natural selection, and genetic association with stature in Western African pygmies. PLoS Genetics, 8(4).
Height	Sardinia	GHR, KCNQ1	Zoledziewska et al. (2015)	Zoledziewska, M. et al., 2015. Height-reducing variants and selection for short stature in Sardinia. Nature genetics, 47(11), pp.1352–6.
Immune system		TLR1, TLR2, TLR4, TLR5, TLR6, TLR10	Quach et al. (2013)	Quach, H. et al., 2013. Different selective pressures shape the evolution of toll-like receptors in human and African great ape populations. Human Molecular Genetics, 22(23), pp.4829–4840.
Cleft Lip	Germany, Netherlands	CCDC26	Boehringer et al. (2011)	Boehringer, S. et al., 2011. Genetic determination of human facial morphology: links between cleft-lips and normal variation. European Journal of Human Genetics, 19(11), pp.1192–1197.
Language	United Kingdom	FOXP2, CNTNAP2	Vernes et al. (2008)	Vernes, S.C. et al., 2008. A functional genetic link between distinct developmental language disorders. The New England Journal of Medicine, 359(22), pp.2337–2345.
Menopause	United Kingdom	TRMT6, MCM8, BRSK1, UIMC1, ZNF346, HK3	He et al. (2009)	He, C. et al., 2009. Genome-wide association studies identify loci associated with age at menarche and age at natural menopause. Nature genetics, 41(6), pp.724–728.
Menarche	United Kingdom	LIN28B	He et al. (2009)	He, C. et al., 2009. Genome-wide association studies identify loci associated with age at menarche and age at natural menopause. Nature genetics, 41(6), pp.724–728.
Skin pigmentation	USA (European ancestry	EDNRB1	Zhang et al. (2013)	Zhang, M. et al., 2013. Genome-wide association studies identify several new loci associated with pigmentation traits and skin cancer risk in European Americans. Human Molecular Genetics, 22(14), pp.2948–2959.
Lumbar disc disease	Japan	CILP	Seki et al. (2005)	Seki, S. et al., 2005. A functional SNP in CILP, encoding cartilage intermediate layer protein, is associated with susceptibility to lumbar disc disease. Nature genetics, 37(6), pp.607–612.
Endurance	Spain	ADRB1, ADRB2, ADRB3	Santiago et al. (2011)	Santiago, C. et al., 2011. Trp64Arg polymorphism in ADRB3 gene is associated with elite endurance performance. British Journal of Sports Medicine, 45(2), pp.147–149.
Violent behaviour	Finland	CDH13, SPIN1, PRUNE2	Tiihonen et al. (2014)	Tiihonen, J. et al., 2014. Genetic background of extreme violent behavior. Molecular psychiatry, (August), pp.1–7.
Skin pigmentation	Iceland and Netherlands,	SLC24A4, TYR, OCA2, MC1R, MATP	Sulem et al. (2007)	Sulem, P. et al., 2007. Genetic determinants of hair, eye and skin pigmentation in Europeans. Nature genetics, 39(12), pp.1443–52.
Tongue/Tongue cancer	USA	POU3F1, HEY1, TEAD1, POU4F2, VEZF1, KCNIP4, KLF12, E2F1, REST, FOXO4, NR4A1, HOXB8, POU2F1, HOXD9, HIC1, ZBTB16, TCF7, KLF11, IGFBP7, NFIC, PKNOX1, TWIST1, ING1, MEF2A and LITAF.	Liang et al. (2015)	Liang, Y.-J. et al., 2015. Genome-wide analysis of cancer cell-derived Foxp3 target genes in human tongue squamous cell carcinoma cells. International Journal of Oncology, pp.1935–1943.
Teeth	East Asia.	KLK4, EDAR	Kimura et al. (2009); Marques et al. (2016)	Marques, P.I. et al., 2016. Adaptive evolution favoring KLK4 downregulation in East Asians. Molecular Biology and Evolution, 33(1), pp.93–108., Kimura, R. et al., 2009. A Common Variation in EDAR Is a Genetic Determinant of Shovel-Shaped Incisors. American Journal of Human Genetics, 85(4), pp.528–535.
Weight	Greenland	FADS	Fumagalli et al. (2015)	Fumagalli, M. et al., 2015. Greenlandic Inuit show genetic signatures of diet and climate adaptation. Science, 349(6254), pp.1343–1347.
