# Supplementary material for: The Diversity of REcent and Ancient huMan (DREAM): A New Microarray for Genetic Anthropology and Genealogy, Forensics, and Personalized Medicine
Source: Genome Biol Evol. 2017 Nov 20;9(12):3225–37. doi: 10.1093/gbe/evx237 (PMC5726468; doi:10.1093/gbe/evx237)
Supplement: Supplementary Figures and Tables [file evx237_supp.zip › Table S4 - CNVs.xlsx]

## Sheet: Sheet1
CNVRegion_ID	chr	start	end	length_in_bp	number_of_markers
1	1	12048	89237	77189	82
2	1	12048	177033	164985	120
3	1	318047	471226	153179	59
4	1	563872	712534	148662	73
5	1	9845436	9863387	17951	78
6	1	12868364	12997222	128858	140
7	1	12869209	13036908	167699	159
8	1	12871487	12997222	125735	129
9	1	12871620	12984206	112586	111
10	1	12872509	12993602	121093	123
11	1	12913955	13036908	122953	102
12	1	13380059	13428400	48341	46
13	1	13380892	13496414	115522	88
14	1	16849229	17051972	202743	84
15	1	16851144	17124790	273646	100
16	1	74648583	74664195	15612	65
17	1	144146792	144224420	77628	45
18	1	149510081	149596911	86830	68
19	1	169216544	169254678	38134	76
20	1	245292750	245854807	562057	351
21	1	247976180	248288754	312574	192
22	2	683477	1005851	322374	337
23	2	5448941	5450879	1938	25
24	2	11393920	11400897	6977	51
25	2	36332130	36347046	14916	57
26	2	88042133	88261844	219711	78
27	2	89131970	89457515	325545	83
28	2	89988834	90320902	332068	121
29	2	97866829	97899292	32463	69
30	2	97949719	98018869	69150	52
31	2	98019131	98120303	101172	68
32	2	109305600	109329247	23647	71
33	2	111153084	111377166	224082	52
34	2	125431042	125438357	7315	56
35	2	152040838	152041955	1117	9
36	2	154892980	154900188	7208	53
37	2	159661660	159663673	2013	18
38	2	180058234	180083270	25036	71
39	2	183090613	183091506	893	9
40	2	195351253	195720450	369197	203
41	2	200312107	200313199	1092	6
42	2	214988163	214993195	5032	41
43	2	215724832	215736221	11389	74
44	2	234538997	234545229	6232	51
45	2	234630644	234649989	19345	94
46	2	234639650	234660980	21330	115
47	2	234649989	234660980	10991	74
48	2	234656589	234656689	100	1
49	2	234661769	234666902	5133	52
50	2	234663444	234666902	3458	34
51	3	56607166	56624160	16994	74
52	3	75480354	75674096	193742	146
53	3	99628446	99629739	1293	7
54	3	175077520	175087654	10134	56
55	3	195771149	195776591	5442	59
56	3	196932119	196946108	13989	70
57	4	8942468	9274560	332092	77
58	4	9324760	9423525	98765	77
59	4	9324760	9617830	293070	180
60	4	106058810	106367339	308529	176
61	5	68914039	70300781	1386742	74
62	5	68914039	70389204	1475165	85
63	5	100466792	100777186	310394	205
64	5	106323939	106327304	3365	23
65	5	117384732	117391489	6757	58
66	5	140222865	140227756	4891	41
67	5	140222865	140239009	16144	188
68	5	140227706	140230243	2537	46
69	5	140227756	140228378	622	10
70	5	140228378	140228428	50	2
71	5	140228378	140230243	1865	35
72	5	140230243	140239009	8766	102
73	5	140235889	140235928	39	0
74	5	140237036	140237302	266	5
75	5	140765872	140777646	11774	65
76	5	140794345	140799983	5638	53
77	5	140800348	140802538	2190	35
78	5	140803815	140814997	11182	56
79	5	140887731	140890874	3143	27
80	5	150201231	150223428	22197	67
81	5	180374981	180430956	55975	73
82	6	32498785	32522589	23804	89
83	6	32498785	32522939	24154	91
84	6	32538991	32548590	9599	68
85	6	33053763	33054863	1100	29
86	6	35749042	35767153	18111	80
87	6	64659039	64673571	14532	65
88	6	118705358	119011426	306068	143
89	7	150302	161182	10880	70
90	7	3946647	4642524	695877	494
91	7	64920620	65148842	228222	133
92	7	72400589	72476611	76022	73
93	7	72400589	72727075	326486	161
94	7	72456717	72627232	170515	85
95	7	76241604	76625907	384303	198
96	7	76391372	76701513	310141	146
97	7	84841892	85151148	309256	222
98	7	102113880	102332519	218639	70
99	7	143216814	143347866	131052	73
100	7	143909268	144074768	165500	74
101	8	6828277	7474073	645796	239
102	8	6921519	7159226	237707	105
103	8	7159226	7474073	314847	85
104	8	7525167	8097772	572605	87
105	8	11854040	11998603	144563	152
106	8	11854040	12091774	237734	191
107	8	11891390	11998603	107213	123
108	8	11929820	12091774	161954	118
109	8	39225975	39389130	163155	137
110	8	142239712	142241351	1639	20
111	9	19547254	19548632	1378	19
112	9	38962678	39417101	454423	141
113	9	39030481	39443067	412586	124
114	9	42664374	43142960	478586	64
115	9	43314103	43657001	342898	88
116	9	43314103	43942008	627905	119
117	9	44047311	44511106	463795	113
118	9	46267778	46461034	193256	67
119	9	46561617	47059521	497904	69
120	9	68140302	68509016	368714	84
121	10	47048634	47429105	380471	91
122	10	47535103	47764425	229322	114
123	10	48105899	48257808	151909	66
124	10	48105899	48278204	172305	70
125	10	48739566	49094688	355122	75
126	10	78247868	78266127	18259	70
127	10	88996224	89129342	133118	108
128	10	89028391	89129342	100951	88
129	10	100686349	100704505	18156	70
130	10	104607175	104632346	25171	78
131	10	135236675	135404000	167325	175
132	11	5871098	5888707	17609	72
133	11	7811317	7843399	32082	69
134	11	21847054	21849813	2759	30
135	11	41808409	41819353	10944	59
136	11	55357826	55431931	74105	83
137	11	60963439	61024402	60963	63
138	11	63953716	63957330	3614	33
139	11	63953716	63959914	6198	52
140	11	67579870	67765792	185922	99
141	11	86303843	86306987	3144	32
142	11	89544326	89550544	6218	49
143	11	89614058	89626675	12617	26
144	11	89619695	89630949	11254	20
145	11	90566229	90571354	5125	45
146	11	122873856	122877319	3463	25
147	12	60461	93756	33295	65
148	12	148387	186886	38499	72
149	12	866404	873480	7076	44
150	12	8309583	8561113	251530	132
151	12	12026086	12028267	2181	26
152	12	29843221	29847095	3874	39
153	12	34412897	34428790	15893	78
154	12	43018476	43026061	7585	60
155	12	64011854	64015265	3411	28
156	12	80143994	80163675	19681	73
157	12	105679550	105683235	3685	37
158	12	128811059	128813869	2810	31
159	13	36814716	36828962	14246	71
160	13	52895346	52915452	20106	65
161	13	57706875	57747786	40911	51
162	13	84790929	84810426	19497	72
163	13	100520487	100523357	2870	25
164	13	111766511	111768991	2480	24
165	13	112813962	112853121	39159	82
166	14	19354521	20309505	954984	207
167	14	19361159	20218774	857615	120
168	14	19361159	20309505	948346	207
169	14	19361159	20424293	1063134	320
170	14	19361159	20424959	1063800	321
171	14	35597203	35615618	18415	70
172	14	41607687	41670143	62456	109
173	14	46227609	46643154	415545	327
174	14	46575526	46592024	16498	67
175	14	53251509	53255496	3987	30
176	14	67721129	68105355	384226	211
177	14	74516876	74522305	5429	43
178	14	81501159	81513924	12765	67
179	14	81877218	81881051	3833	37
180	14	92866147	92870241	4094	41
181	14	106330354	106635768	305414	92
182	14	106330354	106672291	341937	102
183	14	106410280	106672291	262011	81
184	15	20198164	20894589	696425	86
185	15	20935189	21205060	269871	76
186	15	21885406	22211793	326387	62
187	15	22262252	22590413	328161	156
188	15	22646309	22760311	114002	108
189	15	22670204	22760311	90107	94
190	15	24597221	24745254	148033	190
191	15	25424399	25430819	6420	61
192	15	28419222	28933837	514615	501
193	15	28526870	28731827	204957	230
194	15	28532937	28674816	141879	176
195	15	28532937	28744531	211594	254
196	15	28532937	28835763	302826	307
197	15	28657276	28674816	17540	53
198	15	28731827	28744531	12704	33
199	15	28731827	28911286	179459	126
200	15	31898556	32220018	321462	192
201	15	34700842	34706976	6134	33
202	15	34700842	34710564	9722	54
203	15	34703893	34706976	3083	16
204	15	34703893	34710564	6671	37
205	15	34837259	34843487	6228	17
206	15	34843487	34845184	1697	7
207	15	34843487	34854177	10690	47
208	15	34847172	34854177	7005	31
209	15	34850452	34854177	3725	15
210	15	34929371	34984540	55169	88
211	15	35528936	35541894	12958	68
212	15	36044364	36045715	1351	16
213	15	36160026	36162460	2434	18
214	15	41867485	41871361	3876	34
215	15	45319150	45323213	4063	46
216	15	45319150	45326970	7820	71
217	15	49543162	49548194	5032	36
218	15	65927036	65930545	3509	32
219	15	82651337	82663644	12307	25
220	15	82778985	82794045	15060	14
221	15	82926660	83028039	101379	74
222	15	82926660	83039142	112482	86
223	15	82926660	83064754	138094	102
224	15	83028039	83039142	11103	12
225	15	83166043	83179077	13034	21
226	15	86055722	86060394	4672	32
227	15	98532350	98536274	3924	40
228	15	98841305	98843936	2631	23
229	15	101341236	101342574	1338	7
230	16	12412297	12430246	17949	67
231	16	14925459	15047788	122329	119
232	16	14925459	15125529	200070	166
233	16	14988484	15047788	59304	82
234	16	14988484	15125529	137045	129
235	16	16289739	16492390	202651	106
236	16	16386848	16492390	105542	65
237	16	18354724	18582673	227949	148
238	16	18380973	18593105	212132	142
239	16	18404666	18512641	107975	101
240	16	18427314	18512641	85327	87
241	16	18450991	18512641	61650	58
242	16	18467432	18512641	45209	46
243	16	22472054	22783557	311503	123
244	16	22554439	22783557	229118	105
245	16	29350717	29562887	212170	109
246	16	29382664	29562887	180223	96
247	16	29382664	29590459	207795	106
248	16	30199998	30229546	29548	28
249	16	30199998	30273208	73210	55
250	16	30199998	30310497	110499	79
251	16	32127889	32379212	251323	92
252	16	32163177	32379212	216035	80
253	16	32471402	32942494	471092	152
254	16	32490199	32942494	452295	148
255	16	32651988	32942494	290506	70
256	16	34456676	34760206	303530	218
257	16	72088031	72119241	31210	85
258	16	78368427	78385161	16734	68
259	17	18928045	19140837	212792	64
260	17	34405281	34674805	269524	86
261	17	36244407	36410521	166114	77
262	17	43692284	43708692	16408	65
263	17	44337661	44787272	449611	123
264	17	55083725	55100227	16502	69
265	18	15495	45030	29535	65
266	18	14172024	14337075	165051	115
267	18	14181592	14337075	155483	109
268	18	14337075	14551120	214045	110
269	18	14794545	14806747	12202	52
270	18	19401259	19407284	6025	50
271	18	23760496	23771792	11296	65
272	18	24554278	24557696	3418	32
273	18	35305547	35306886	1339	7
274	18	44539088	44563607	24519	62
275	18	46996881	47007603	10722	69
276	18	50462304	50463327	1023	14
277	18	63766621	63769856	3235	26
278	18	68315714	68658047	342333	167
279	19	129238	173565	44327	39
280	19	291975	293015	1040	11
281	19	293608	297851	4243	52
282	19	6888376	7013565	125189	120
283	19	9222533	9225816	3283	33
284	19	12607813	12608647	834	9
285	19	12694360	12707835	13475	60
286	19	15043147	15051247	8100	64
287	19	20595686	20717695	122009	138
288	19	35660701	35669953	9252	61
289	19	48404969	48465292	60323	68
290	19	51921984	51929196	7212	51
291	19	53893509	54020362	126853	108
292	19	54783014	54848237	65223	163
293	19	54800383	54809074	8691	57
294	19	55027788	55144135	116347	95
295	19	55227920	55381836	153916	106
296	19	55245170	55381836	136666	97
297	20	563240	569982	6742	57
298	20	4439045	4449710	10665	63
299	20	7601798	7608424	6626	60
300	20	7751475	7752788	1313	16
301	20	18675870	18678826	2956	34
302	20	29890949	30269948	378999	231
303	20	37006246	37013330	7084	65
304	20	39387279	39390159	2880	35
305	20	43325582	43329838	4256	46
306	20	43326969	43329838	2869	30
307	20	45778673	45789475	10802	61
308	20	53603183	53605958	2775	32
309	20	53914398	53929819	15421	77
310	20	61372408	61374547	2139	23
311	21	14790836	14812344	21508	72
312	21	14977683	15106209	128526	122
313	21	14977683	15130369	152686	133
314	21	15221066	15279304	58238	76
315	21	15221066	15349723	128657	121
316	21	15437170	15438468	1298	15
317	21	15450924	15454790	3866	46
318	21	15450924	15454991	4067	49
319	21	18144997	18147447	2450	25
320	21	22005292	22010942	5650	50
321	21	25257957	25264253	6296	53
322	21	29712614	29714321	1707	17
323	21	40564365	40565490	1125	10
324	21	44284546	44288276	3730	41
325	21	44969994	44971434	1440	10
326	21	46158932	46186518	27586	72
327	21	47609411	47611089	1678	18
328	22	16061494	16460641	399147	73
329	22	17769648	17781802	12154	63
330	22	18056648	18062987	6339	45
331	22	18140015	18154889	14874	66
332	22	18656197	18883339	227142	72
333	22	18985166	18985556	390	5
334	22	19003643	19006777	3134	29
335	22	21036802	21046081	9279	71
336	22	21036802	21053355	16553	105
337	22	21461146	21711132	249986	80
338	22	23236328	23249140	12812	65
339	22	24025459	24027551	2092	20
340	22	24094547	24238952	144405	124
341	22	24574556	24674931	100375	86
342	22	25036854	25057561	20707	119
343	22	25040139	25057561	17422	109
344	22	25040139	25062129	21990	125
345	22	25040887	25057561	16674	107
346	22	39356259	39387974	31715	72
347	22	44564617	44566762	2145	24
348	22	45134970	45139084	4114	44
349	22	45554360	45559418	5058	49
350	22	49380689	49399666	18977	69
351	22	50443466	50446957	3491	31
