# Supplementary material for: The Diversity of REcent and Ancient huMan (DREAM): A New Microarray for Genetic Anthropology and Genealogy, Forensics, and Personalized Medicine
Source: Genome Biol Evol. 2017 Nov 20;9(12):3225–37. doi: 10.1093/gbe/evx237 (PMC5726468; doi:10.1093/gbe/evx237)
Supplement: Supplementary Figures and Tables [file evx237_supp.zip › Table S5 - DREAM genes.txt]

Gene	name	mapped_chr	mapped_strand	mapped_start	mapped_stop
name	chr	strand	start	end
ANG	chr14	+	21152335	21167130
C9orf72	chr9	-	27546542	27573864
CLPS	chr6	-	35762758	35765121
FUS	chr16	+	31191430	31206192
IGHA1	chr14	-	106173456	106175002
IGHA2	chr14	-	106053225	106054732
IGHE	chr14	-	106064223	106068065
IGHG1	chr14	+	106087452	106087517
IGHG1	chr14	+	106106504	106106569
IGHG1	chr14	-	106202679	106209408
IGHG2	chr14	-	106109388	106111127
IGHG3	chr14	-	106235438	106237742
IGHG4	chr14	-	106090686	106092403
METTL9	chr16	+	21608538	21668794
MROH2A	chr2	+	234684324	234742069
MT-CO1	chrM	+	5902	7444
RYR3	chr15	+	33603162	34158304
SOD1	chr21	+	33031934	33041244
TARDBP	chr1	+	11072413	11085796
AANAT	NM_001088	17	+	74449432	74466199
ABCA4	NM_000350	1	-	94458392	94586705
ABCB1	NM_000927	7	-	87133174	87342639
ABCB11	NM_003742	2	-	169779447	169887833
ABCC11	NM_033151	16	-	48200820	48281479
ABCC4	NM_001105515	13	-	95672082	95953700
ABCC8	NM_000352	11	-	17414431	17498449
ABCG2	NM_004827	4	-	89011415	89152474
ABCG5	NM_022436	2	-	44039610	44066004
ABHD1	NM_032604	2	+	27346656	27353680
ABL1	NM_005157	9	+	133589267	133763062
ABL2	NM_001136000	1	-	179068461	179198819
ABO	NM_020469	9	-	136125787	136150630
ACAN	NM_013227	15	+	89346673	89418585
ACBD4	NM_001135705	17	+	43209966	43221548
ACE	NM_152830	17	+	61554421	61599205
ACE2	NM_021804	23	-	15579155	15620271
ACP5	NM_001111035	19	-	11685474	11689823
ACTN3	NM_001104	11	+	66313865	66330800
ADAM28	NM_021777	8	+	24151552	24216531
ADAMTS10	NM_030957	19	-	8645123	8675620
ADAMTS10 	NM_030957	19	-	8645123	8675620
ADAMTS17	NM_139057	15	-	100511642	100882210
ADAMTS19	NM_133638	5	+	128795957	129074376
ADAMTS2	NM_021599	5	-	178537851	178772431
ADAMTS20	NM_025003	12	-	43747668	43945724
ADAMTS3	NM_014243	4	-	73146685	73434516
ADAMTSL3	NM_207517	15	+	84322837	84708594
ADAT1	NR_036460	16	-	75630878	75657221
ADCY3	NM_004036	2	-	25042037	25142708
ADCY5	NM_183357	3	-	123001142	123168605
ADCY9	NM_001116	16	-	4003387	4166186
ADH1A	NM_000667	4	-	100197522	100212185
ADH1B	NM_000668	4	-	100226120	100242599
ADH1C	NM_000669	4	-	100257648	100274202
ADIPOR2	NM_024551	12	+	1797739	1897845
ADORA1	NM_001048230	1	+	203059781	203136533
ADRA2A	NM_000681	10	+	112836789	112840662
ADRA2C	NM_000683	4	+	3768074	3770253
ADRB1	NM_000684	10	+	115803805	115806667
ADRB2	NM_000024	5	+	148206155	148208197
ADRBK1	NM_001619	11	+	67033880	67054029
AGAP1	NM_001244888	2	+	236402732	237040444
AGPHD1	NM_001013619	15	+	78799905	78829715
AGTR1	NM_009585	3	+	148415570	148460795
AGXT2	NM_031900	5	-	34998205	35048240
AHR	NM_001621	7	+	17338245	17385776
AHSP	NM_016633	16	+	31539184	31540124
AIFM1	NM_001130847	23	-	129263336	129299861
AIPL1	NM_001033055	17	-	6297012	6338519
AIRE	NM_000383	21	+	45705720	45718531
AKT1	NM_001014431	14	-	105235685	105262088
AKT1S1	NM_001098632	19	-	50372289	50381716
AKT2	NM_001243027	19	-	40736223	40791443
AKT3	NM_001206729	1	-	243651534	244014381
ALDH2	NM_000690	12	+	112204690	112247789
ALDH3B1	NM_001030010	11	+	67776016	67796749
ALG10	NM_032834	12	+	34175215	34182629
ALK	NM_004304	2	-	29415639	30144477
ALKBH5	NM_017758	17	+	18086391	18113268
ALOX5	NM_000698	10	+	45869623	45941567
AMY1A	NM_001008221	1	+	104292278	104301312
AMZ2P1	NR_026903	17	-	62962667	62971703
ANGPTL4	NM_001039667	19	+	8428172	8439259
ANGPTL6	NM_031917	19	-	10203012	10213472
ANK3	NM_001204403	10	-	61786055	62493284
ANKK1	NM_178510	11	+	113258512	113271140
ANKRD10	NM_017664	13	-	111530886	111567454
ANKRD13B	NM_152345	17	+	27916786	27941779
ANKRD6	NM_001242811	6	+	90142888	90343553
ANO6	NM_001025356	12	+	45609769	45834187
ANTXR1	NM_032208	2	+	69240275	69476459
ANTXR2	NM_001145794	4	-	80822302	81046608
ANXA1	NM_000700	9	+	75766646	75785310
ANXA2	NM_001002857	15	-	60639332	60695082
ANXA5	NM_001154	4	-	122589109	122618268
AP3M2	NM_006803	8	+	42010463	42029191
APBA2	NM_001130414	15	+	29129628	29410518
APEH	NM_001640	3	+	49711434	49721396
APEX1	NM_001244249	14	+	20923289	20925931
APH1A	NM_001243772	1	-	150237798	150241980
APOB	NM_000384	2	-	21224300	21266945
APOBEC3F	NM_001006666	22	+	39436608	39451975
APOC1	NM_001645	19	+	45417503	45422606
APOE	NM_000041	19	+	45409005	45412652
APOE 	NM_000041	19	+	45409005	45412652
APP	NM_201414	21	-	27252860	27543446
APPBP2	NM_006380	17	-	58520509	58603601
APTX	NR_036576	9	-	32972603	33025166
AR	NM_001011645	23	+	66763873	66950461
AREG	NM_001657	4	+	75480590	75490486
ARG1	NM_001244438	6	+	131894283	131905472
ARG2	NM_001172	14	+	68086514	68118437
ARHGAP1	NM_004308	11	-	46698624	46722215
ARHGEF3	NM_019555	3	-	56761445	57113357
ARHGEF7	NM_145735	13	+	111766905	111958084
ARNT	NM_001197325	1	-	150782180	150849244
ARNT2	NM_014862	15	+	80696691	80890278
ARNTL	NM_001030272	11	+	13298198	13408813
ARNTL2	NM_001248004	12	+	27485786	27578746
ARPP21	NM_001025068	3	+	35680436	35835988
ARSB	NM_198709	5	-	78073031	78282357
AS3MT	NM_020682	10	+	104629209	104661656
ASB11	NM_001012428	23	-	15298052	15333778
ASF1B	NM_018154	19	-	14230320	14247768
ASIP	NM_001672	20	+	32782374	32857150
ASPH	NM_001164753	8	-	62413114	62627199
ASPM	NM_018136	1	-	197053256	197115824
ATAD5	NM_024857	17	+	29158987	29222887
ATE1	NM_001001976	10	-	123499935	123688316
ATF2	NM_001880	2	-	175936977	176033110
ATM	NM_000051	11	+	108093210	108239829
ATP13A2	NM_001141974	1	-	17312452	17338467
ATP2A2	NM_001681	12	+	110718560	110788898
ATP5O	NM_001697	21	-	35275756	35288284
ATP5SL	NR_030765	19	-	41937222	41946622
ATR	NM_001184	3	-	142168076	142297668
ATRN	NM_139322	20	+	3451664	3631769
ATXN1	NM_000332	6	-	16299342	16761722
ATXN2L	NM_148416	16	+	28834355	28848558
AURKA	NM_198434	20	-	54944444	54967393
AUTS2	NM_015570	7	+	69063904	70258054
AVP	NM_000490	20	-	3063201	3065370
BAD	NM_004322	11	-	64037299	64052176
BAG3	NM_004281	10	+	121410881	121437331
BAK1	NM_001188	6	-	33540322	33548070
BAX	NM_138764	19	+	49458071	49465055
BBS7	NM_176824	4	-	122745483	122791652
BCAS3	NM_017679	17	+	58754813	59470199
BCL11A	NM_138559	2	-	60678301	60780702
BCL2	NM_000657	18	-	60790578	60987361
BCL2L11	NM_001204109	2	+	111876954	111926024
BCL2L14	NM_030766	12	+	12202777	12364018
BCR	NM_004327	22	+	23521890	23660224
BDKRB1	NM_000710	14	+	96722160	96735304
BDNF	NM_170731	11	-	27676439	27743605
BDNF-AS1	NR_002832	11	+	27528384	27719721
BEST1	NM_001139443	11	+	61717292	61732987
BEST2	NM_017682	19	+	12862515	12869272
BEST3	NM_032735	12	-	70037139	70093256
BEST4	NM_153274	1	-	45249256	45253426
BET1L	NM_016526	11	-	167783	207428
BIN2	NM_016293	12	-	51674821	51718464
BIRC2	NM_001166	11	+	102217912	102249401
BIRC6	NM_016252	2	+	32582095	32843966
BLK	NM_001715	8	+	11351509	11422113
BLM	NM_000057	15	+	91260557	91358859
BLZF1	NM_003666	1	+	169337193	169365780
BMP2	NM_001200	20	+	6748310	6760927
BMP3	NM_001201	4	+	81952118	81978685
BMP4	NM_130851	14	-	54416453	54425479
BMP5	NM_021073	6	-	55618442	55740375
BMP6	NM_001718	6	+	7727010	7881961
BMPR2	NM_001204	2	+	203241049	203432474
BNC2	NM_017637	9	-	16409500	16870841
BOD1	NM_138369	5	-	173034147	173043666
BPIFB3	NM_182658	20	+	31643136	31661443
BPTF	NM_182641	17	+	65821639	65980494
BRAF	NM_004333	7	-	140419126	140624564
BRCA1	NM_007300	17	-	41196311	41277500
BRCA2	NM_000059	13	+	32889610	32973809
BRD1	NM_014577	22	-	50166930	50221160
BRSK1	NM_032430	19	+	55793439	55823903
BTN1A1	NM_001732	6	+	26501448	26510652
BUB1B	NM_001211	15	+	40453209	40513337
BUB3	NM_001007793	10	+	124913759	124924886
BUD13	NM_001159736	11	-	116618885	116643714
C10orf32-AS3MT	NR_037644	10	+	104613966	104661655
C11orf16	NM_020643	11	-	8941622	8954553
C11orf9	NM_001127392	11	+	61520108	61555990
C15orf2	NM_018958	15	+	24920540	24928593
C15orf44	NM_001207058	15	-	65871090	65903627
C16orf3	NM_001214	16	-	90095315	90096309
C17orf64	NM_181707	17	+	58469789	58508787
C1QA	NM_015991	1	+	22962998	22966175
C1QTNF7	NM_001135171	4	+	15341441	15447791
C20orf196	NM_152504	20	+	5731032	5845053
C2CD4A	NM_207322	15	+	62359175	62363116
C2orf47	NM_024520	2	+	200820039	200873263
C4BPB	NM_001017366	1	+	207262186	207273338
C5orf50	NM_001089584	5	-	7830490	7851603
C6orf103	NM_024694	6	+	146920100	147136598
C6orf97	NM_025059	6	+	151815164	151942328
C8orf80	NM_001010906	8	-	27879480	27941388
C9orf131	NM_001040410	9	+	35041091	35045988
C9orf64	NM_032307	9	-	86553225	86571901
C9orf93	NM_173550	9	+	15552894	16061661
CABLES1	NR_023359	18	+	20714527	20840434
CABP1	NM_001033677	12	+	121078354	121105127
CACNA1B	NM_000718	9	+	140772240	141019076
CACNA1C	NM_001129846	12	+	2079951	2807115
CACNA1F	NM_005183	23	-	49061522	49089833
CACNA2D3	NM_018398	3	+	54156573	55108584
CALCA	NM_001033952	11	-	14988213	14993900
CAMK2D	NM_172127	4	-	114372187	114683083
CAMKK1	NM_172206	17	-	3763608	3798185
CAMKMT	NM_024766	2	+	44589042	44999731
CAPN10	NM_023083	2	+	241526132	241557122
CAPN5	NM_004055	11	+	76777978	76837201
CASKIN1	NM_020764	16	-	2227183	2246526
CAT	NM_001752	11	+	34460471	34493609
CATSPER1	NM_053054	11	-	65784222	65793988
CBARA1	NM_033337	3	+	8775485	8883492
CCBE1	NM_133459	18	-	57098170	57364644
CCDC108	NM_194302	2	-	219867567	219906273
CCDC26	NM_018246	8	-	27590832	27630170
CCDC3	NM_031455	10	-	12938624	13141773
CCDC53	NM_016053	12	-	102406617	102455927
CCDC60	NM_178499	12	+	119772516	119978852
CCDC64	NM_207311	12	+	120427647	120532299
CCDC91	NM_018318	12	+	28286181	28732883
CCK	NM_001174138	3	-	42299316	42307699
CCKBR	NM_176875	11	+	6280903	6293357
CCL2	NM_002982	17	+	32582295	32584222
CCNA2	NM_001237	4	-	122737598	122745088
CCNT2	NM_001241	2	+	135675804	135716915
CCR2	NM_001123396	3	+	46395224	46402419
CCR6	NM_031409	6	+	167525294	167553184
CD177	NM_020406	19	+	43857810	43867480
CD180	NM_005582	5	-	66478102	66492627
CD200	NM_001004196	3	+	112051193	112081659
CD226	NM_006566	18	-	67498393	67629039
CD300A	NM_007261	17	+	72462521	72480937
CD33	NM_001082618	19	+	51728319	51747115
CD36	NM_001001547	7	+	79998890	80308593
CD4	NM_001195015	12	+	6896023	6929976
CD58	NR_026665	1	-	117057155	117113715
CD72	NM_001782	9	-	35609529	35646807
CD86	NM_176892	3	+	121774208	121839988
CDC42	NM_001791	1	+	22379119	22419437
CDC42EP3	NM_006449	2	-	37869024	37965611
CDC45	NM_003504	22	+	19466981	19508135
CDCP1	NM_022842	3	-	45123765	45187914
CDH1	NM_004360	16	+	68771127	68869451
CDH13	NM_001220492	16	+	82660398	83830215
CDH2	NM_001792	18	-	25530929	25757445
CDK1	NM_033379	10	+	62538088	62554610
CDK10	NR_027703	16	+	89747144	89762772
CDK2	NM_052827	12	+	56360552	56366573
CDK5	NM_004935	7	-	150750898	150755617
CDK5RAP1	NM_016082	20	-	31946644	31989375
CDK5RAP2	NM_018249	9	-	123151146	123342448
CDK6	NM_001145306	7	-	92234234	92465941
CDK7	NM_001799	5	+	68530621	68573257
CDKN1A	NM_001220778	6	+	36644236	36655116
CDKN1C	NM_001122631	11	-	2904442	2907111
CDKN2A	NM_000077	9	-	21967750	21995300
CDKN2B	NM_004936	9	-	22002901	22009362
CDT1	NM_030928	16	+	88869620	88875666
CDY1B	NM_001003895	24	+	27768263	27771049
CDY2A	NM_004825	24	+	20137666	20140477
CDY2B	NM_001001722	24	+	20137666	20140477
CDYL	NM_001143971	6	+	4706392	4955785
CEBPA	NM_004364	19	-	33790839	33793470
CEBPB	NM_005194	20	+	48807119	48809227
CELF1	NM_001025596	11	-	47487488	47587121
CENPC1	NM_001812	4	-	68337520	68411324
CENPJ	NM_018451	13	-	25456411	25497027
CENPW	NM_001012507	6	+	126660934	126804466
CEP120	NM_001166226	5	-	122680578	122759286
CEP2	NM_032142	18	+	12991360	13125051
CEP290	NM_025114	12	-	88442789	88535993
CETP	NM_000078	16	+	56995761	57017757
CETP 	NM_000078	16	+	56995761	57017757
CHD7	NM_017780	8	+	61591323	61780586
CHEK2	NM_007194	22	-	29083730	29138410
CHRNA4	NM_000744	20	-	61974661	62009753
CHST3	NM_004273	10	+	73724119	73773322
CHST5	NM_024533	16	-	75562427	75569145
CIART	NM_020313	16	-	57462080	57481440
CILP	NM_003613	15	-	65488336	65503840
CIPC	NM_032630	14	-	102808955	102829253
CISD2	NM_001008388	4	+	103790134	103813963
CISH	NM_145071	3	-	50643884	50649262
CLDN10	NM_001160100	13	+	96085852	96232013
CLIC4	NM_013943	1	+	25071759	25170815
CLOCK	NM_004898	4	-	56294067	56413305
CMKLR1	NM_004072	12	-	108681820	108733118
CMTM7	NM_138410	3	+	32433162	32524559
CMYA5	NM_153610	5	+	78985658	79096063
CNNM2	NM_199077	10	+	104678049	104849978
CNR1	NM_033181	6	-	88849582	88876078
CNR2	NM_001841	1	-	24197015	24285549
CNTF	NM_000614	11	+	58390145	58393205
CNTFR	NM_001207011	9	-	34551429	34590138
CNTNAP2	NM_014141	7	+	145813452	148118090
COG5	NM_001161520	7	-	106841999	107204959
COL11A1	NM_080630	1	-	103342022	103574052
COL12A1	NM_080645	6	-	75794041	75915767
COL13A1	NM_080798	10	+	71561643	71724031
COL14A1	NM_021110	8	+	121072018	121384275
COL15A1	NM_001855	9	+	101705460	101833074
COL16A1	NM_001856	1	-	32117847	32169920
COL17A1	NM_000494	10	-	105791043	105845760
COL18A1	NM_030582	21	+	46825051	46933634
COL18A1-AS1	NR_027498	21	-	46839630	46844985
COL19A1	NM_001858	6	+	70576447	70922157
COL1A1	NM_000088	17	-	48260649	48279000
COL1A2	NM_000089	7	+	94023872	94060544
COL20A1	NM_020882	20	+	61924537	61966203
COL21A1	NM_030820	6	-	55921387	56258892
COL22A1	NM_152888	8	-	139600477	139926249
COL23A1	NM_173465	5	-	177664616	178017556
COL24A1	NM_152890	1	-	86194915	86622626
COL25A1	NM_032518	4	-	109731876	110223813
COL27A1	NM_032888	9	+	116917824	117074796
COL28A1	NM_001037763	7	-	7395833	7575484
COL2A1	NM_033150	12	-	48366747	48398285
COL3A1	NM_000090	2	+	189839045	189877472
COL4A1	NM_001845	13	-	110801304	110959504
COL4A2	NM_001846	13	+	110958158	111165374
COL4A3	NM_000091	2	+	228029280	228179508
COL4A3BP	NM_001130105	5	-	74664310	74807963
COL4A4	NM_000092	2	-	227867426	228029275
COL4A5	NM_000495	23	+	107683073	107940775
COL4A6	NM_033641	23	-	107386779	107682727
COL5A1	NM_000093	9	+	137533619	137736688
COL5A2	NM_000393	2	-	189896621	190044605
COL5A3	NM_015719	19	-	10070236	10121147
COL6A1	NM_001848	21	+	47401650	47424964
COL6A2	NM_058175	21	+	47518010	47552763
COL6A3	NM_057166	2	-	238232645	238323018
COL6A4P1	NR_027927	3	-	15193339	15247466
COL6A4P2	NR_027898	3	+	129931662	129992649
COL6A5	NM_153264	3	+	130064358	130203690
COL6A6	NM_001102608	3	+	130279177	130396999
COL7A1	NM_000094	3	-	48601505	48632700
COL8A1	NM_020351	3	+	99357318	99518070
COL8A2	NM_005202	1	-	36560836	36590821
COL9A1	NM_001851	6	-	70924763	71012786
COL9A2	NM_001852	1	-	40766158	40783488
COL9A3	NM_001853	20	+	61447595	61472511
COMT	NM_001135162	22	+	19929129	19957498
COQ7	NM_001190983	16	+	19078916	19091417
CORO1B	NM_001018070	11	-	67205517	67211292
CPEB4	NM_030627	5	+	173315282	173388979
CPN1	NM_001308	10	-	101801949	101841642
CPT1A	NM_001876	11	-	68522087	68611878
CPT1A 	NM_001876	11	-	68522087	68611878
CRB1	NM_001193640	1	+	197170591	197447585
CREB1	NM_004379	2	+	208394460	208470284
CREBBP	NM_004380	16	-	3775054	3930727
CRIM1	NM_016441	2	+	36583068	36778278
CRP	NM_000567	1	-	159682078	159684379
CRTC1	NM_015321	19	+	18794424	18893143
CRX	NM_000554	19	+	48322702	48346587
CRY1	NM_004075	12	-	107385141	107487635
CRY2	NM_001127457	11	+	45868668	45904799
CSF1	NM_172210	1	+	110452863	110473616
CSF2	NM_000758	5	+	131409482	131411863
CSH1	NM_001317	17	-	61972267	61974021
CSMD1	NM_033225	8	-	2792874	4852494
CSNK1D	NM_001893	17	-	80196898	80231618
CSPP1	NM_024790	8	+	67974660	68108849
CSRP2BP	NR_028402	20	+	18118761	18169031
CTBP1	NM_001012614	4	-	1205227	1243741
CTNNA2	NM_001164883	2	+	79412356	80875988
CTNNB1	NM_001098210	3	+	41236327	41301587
CTNND1	NM_001206883	11	+	57520714	57587018
CTNND2	NM_001332	5	-	10971951	11904155
CTSH	NM_004390	15	-	79213399	79241916
CTU2	NM_001012759	16	+	88772870	88781794
CUBN	NM_001081	10	-	16865962	17171830
CUL3	NM_003590	2	-	225334866	225450114
CX3CR1	NM_001337	3	-	39304984	39323226
CYP11A1	NM_000781	15	-	74630099	74660081
CYP11B1	NM_001026213	8	-	143953771	143961262
CYP11B2	NM_000498	8	-	143991974	143999259
CYP17A1	NM_000102	10	-	104590287	104597290
CYP19A1	NM_000103	15	-	51500253	51630807
CYP1A1	NM_000499	15	-	75011882	75017951
CYP1A2	NM_000761	15	+	75041183	75048941
CYP1B1	NM_000104	2	-	38294115	38337044
CYP1B1-AS1	NR_027252	2	+	38302790	38408997
CYP20A1	NM_177538	2	+	204103163	204170563
CYP24A1	NM_001128915	20	-	52769987	52790516
CYP26A1	NM_057157	10	+	94833231	94837647
CYP26B1	NM_019885	2	-	72356366	72375167
CYP26C1	NM_183374	10	+	94821020	94828454
CYP27A1	NM_000784	2	+	219646471	219680016
CYP27B1	NM_000785	12	-	58156116	58162769
CYP27C1	NM_001001665	2	-	127941411	127977654
CYP2A13	NM_000766	19	+	41594355	41602100
CYP2A6	NM_000762	19	-	41349442	41356352
CYP2A7	NM_030589	19	-	41381343	41388657
CYP2B6	NM_000767	19	+	41497203	41524303
CYP2B7P1	NR_001278	19	+	41430123	41456565
CYP2C18	NM_000772	10	+	96443250	96495947
CYP2C19	NM_000769	10	+	96447910	96613017
CYP2C8	NM_001198853	10	-	96796528	96829254
CYP2C9	NM_000771	10	+	96698414	96749148
CYP2D6	NM_001025161	22	-	42522500	42526908
CYP2D7P1	NR_002570	22	-	42536213	42540576
CYP2E1	NM_000773	10	+	135333909	135374724
CYP2F1	NM_000774	19	+	41620336	41634281
CYP2G1P	NR_040249	19	+	41396730	41406413
CYP2J2	NM_000775	1	-	60358979	60392462
CYP2R1	NM_024514	11	-	14899552	14913798
CYP2S1	NM_030622	19	+	41698953	41713444
CYP2U1	NM_183075	4	+	108852524	108874613
CYP2W1	NM_017781	7	+	1022834	1029276
CYP39A1	NM_016593	6	-	46517316	46620567
CYP3A4	NM_001202855	7	-	99354582	99381888
CYP3A43	NM_057095	7	+	99425635	99463727
CYP3A5	NR_033807	7	-	99245811	99277649
CYP3A7	NM_000765	7	-	99302659	99332823
CYP46A1	NM_006668	14	+	100150640	100193638
CYP4A11	NM_000778	1	-	47394845	47407156
CYP4A22	NM_001010969	1	+	47603106	47615413
CYP4B1	NM_001099772	1	+	47223509	47285085
CYP4F11	NM_021187	19	-	16023176	16045677
CYP4F12	NM_023944	19	+	15783566	15807984
CYP4F2	NM_001082	19	-	15988832	16008930
CYP4F22	NM_173483	19	+	15619303	15663128
CYP4F24P	NR_033864	19	-	15870143	15890798
CYP4F3	NM_001199209	19	+	15751706	15773635
CYP4F30P	NR_023391	2	+	131437622	131449264
CYP4F35P	NR_026756	18	+	14337421	14342524
CYP4F8	NM_007253	19	+	15726028	15740447
CYP4V2	NM_207352	4	+	187112673	187134617
CYP4X1	NM_178033	1	+	47427035	47516423
CYP4Z1	NM_178134	1	+	47533159	47583992
CYP4Z2P	NR_002788	1	-	47308766	47366147
CYP51A1	NM_001146152	7	-	91741462	91772266
CYP7A1	NM_000780	8	-	59402736	59412795
CYP7B1	NM_004820	8	-	65500319	65711348
CYP8B1	NM_004391	3	-	42897496	42917633
CYSLTR2	NM_020377	13	+	49280950	49283498
DAB1	NM_021080	1	-	57460450	59012406
DARC	NM_001122951	1	+	159173096	159176290
DBH	NM_000787	9	+	136501481	136524466
DBP	NM_001352	19	-	49133286	49140807
DCAF12	NM_015397	9	-	34086380	34127397
DCN	NM_133503	12	-	91539024	91576900
DCT	NM_001922	13	-	95089557	95131936
DEC1	NM_017418	9	+	117904096	118164923
DEC2	NM_017418	9	+	117904096	118164923
DEFB118	NM_054112	20	+	29956420	29961726
DENND1A	NM_024820	9	-	126141932	126692431
DENND2A	NM_015689	7	-	140218219	140373793
DENND4A	NM_001144823	15	-	65950383	66084631
DFFA	NM_213566	1	-	10516578	10532613
DGAT1	NM_012079	8	-	145538245	145550582
DGKI	NM_004717	7	-	137065782	137531838
DHCR7	NM_001360	11	-	71139238	71163914
DIRAS3	NM_004675	1	-	68511644	68517314
DIS3L2	NM_152383	2	+	232825954	233209060
DISC1	NM_001012958	1	+	231762560	232177019
DLEU7	NM_198989	13	-	51285143	51418075
DLG2	NM_001142702	11	-	83166054	85338966
DLG3	NM_021120	23	+	69664704	69725339
DNAJC27	NM_001198559	2	-	25166504	25194963
DNM3	NM_015569	1	+	171810617	172387606
DNMT3B	NM_001207055	20	+	31350190	31397162
DOCK3	NM_004947	3	+	50712671	51421629
DOCK6	NM_020812	19	-	11309968	11373168
DOT1L	NM_032482	19	+	2164147	2232577
DPP6	NM_001039350	7	+	153584181	154686000
DPT	NM_001937	1	-	168664694	168698502
DPYD	NM_000110	1	-	97543298	98386615
DRD2	NM_016574	11	-	113280316	113346413
DRD3	NM_000796	3	-	113847498	113918254
DRD4	NM_000797	11	+	637292	640706
DSG1	NM_001942	18	+	28898051	28937393
DSP	NM_001008844	6	+	7541807	7586950
DTL	NM_016448	1	+	212208894	212280742
DTNBP1	NR_036448	6	-	15523031	15663289
DUPD1	NM_001003892	10	-	76797593	76818272
DUT	NM_001025249	15	+	48623207	48635570
DYM	NM_017653	18	-	46570038	46987717
DZIP1L	NM_001170538	3	-	137780826	137834660
E2F1	NM_005225	20	-	32263291	32274210
ECE1	NM_001397	1	-	21543739	21672034
EDA	NM_001005613	23	+	68835910	69259321
EDA2R	NM_001242310	23	-	65815478	65859140
EDAR	NM_022336	2	-	109510926	109605828
EDN1	NM_001168319	6	+	12290528	12297427
EDNRA	NM_001957	4	+	148402068	148466106
EDNRB	NM_001201397	13	-	78469615	78549664
EEF1A1	NM_001402	6	-	74225472	74233520
EEF1A2	NM_001958	20	-	62119364	62130668
EEF1E1	NM_004280	6	-	8073592	8102828
EFCAB4B	NM_001144958	12	-	3715798	3873985
EFEMP1	NM_001039348	2	-	56093096	56151298
EGF	NM_001963	4	+	110834039	110934118
EGFR	NM_201284	7	+	55086713	55324313
EGLN1	NM_022051	1	-	231499496	231560790
EGLN3	NM_022073	14	-	34393420	34931980
EGR1	NM_001964	5	+	137801178	137805004
EHF	NM_001206616	11	+	34642587	34684834
EHHADH	NM_001166415	3	-	184908411	184999778
EIF1	NM_005801	17	+	39845126	39848920
EIF2AK3	NM_004836	2	-	88856258	88927094
EIF3F	NM_003754	11	+	7991797	8023409
EIF3H	NM_003756	8	-	117654368	117779164
EIF4A3	NM_014740	17	-	78109012	78120982
EIF5A2	NM_020390	3	-	170606203	170626482
ELMO1	NM_001206482	7	-	36892510	37488929
ELN	NM_001081754	7	+	73442118	73484237
EMD	NM_000117	23	+	153607556	153609883
ENAM	NM_031889	4	+	71494460	71552533
EP300	NM_001429	22	+	41487789	41576081
EPAS1	NM_001430	2	+	46520805	46613842
EPB41	NM_001166006	1	+	29213602	29446558
EPB41L2	NM_001199388	6	-	131160486	131384462
EPB41L4A	NM_022140	5	-	111478137	111755013
EPDR1	NM_001242946	7	+	37723445	37991543
EPHA5	NM_004439	4	-	66185280	66536213
EPHB6	NM_004445	7	+	142552775	142568847
EPHX2	NM_001979	8	+	27348295	27403081
EPOR	NM_000121	19	-	11487880	11495018
EPS8	NM_004447	12	-	15773074	16035263
ERBB2	NM_001005862	17	+	37844166	37886679
ERCC1	NM_001166049	19	-	45910590	45982086
ERCC2	NM_001130867	19	-	45853094	45874176
ERCC3	NM_000122	2	-	128014865	128051752
ERCC4	NM_005236	16	+	14014013	14046205
ERCC5	NM_000123	13	+	103497193	103528351
ERCC6	NM_000124	10	-	50662525	50747584
ERCC8	NM_000082	5	-	60169657	60240905
ERF	NM_006494	19	-	42751712	42759316
ESR1	NM_001122740	6	+	151977825	152450754
ETV6	NM_001987	12	+	11802787	12048336
EVC2	NM_001166136	4	-	5544498	5711275
EXOC2	NM_018303	6	-	485132	693141
EXOC4	NM_001037126	7	+	132937822	133751342
EXOSC9	NM_005033	4	+	122722471	122738176
EYA4	NM_004100	6	+	133561735	133853258
F2	NM_000506	11	+	46740729	46761056
FAAH	NM_001441	1	+	46859936	46879520
FABP2	NM_000134	4	-	120238404	120243545
FADS1	NM_013402	11	-	61567096	61596790
FADS1 	NM_013402	11	-	61567096	61596790
FADS2	NM_004265	11	+	61560451	61634826
FADS2 	NM_004265	11	+	61560451	61634826
FADS3	NM_021727	11	-	61640990	61659523
FAM110B	NM_147189	8	+	58907067	59116838
FAM113B	NM_138371	12	+	47473385	47630446
FAM177B	NM_207468	1	+	222910548	222924147
FAM208A	NM_015224	3	-	56654159	56717265
FAM46A	NM_017633	6	-	82201155	82462491
FAM49B	NM_016623	8	-	130851838	131029375
FAM73A	NM_198549	1	+	78245308	78345225
FAM82A1	NM_001170791	2	+	38150329	38294285
FANCA	NM_001018112	16	-	89803956	89883065
FANCC	NM_001243744	9	-	97861335	98079991
FANCE	NM_021922	6	+	35420137	35434881
FARP2	NM_014808	2	+	242295657	242434257
FBLN1	NM_006486	22	+	45898117	45997015
FBN1	NM_000138	15	-	48700502	48938046
FBN2	NM_001999	5	-	127593600	127994878
FBN3	NM_032447	19	-	8130285	8214730
FBXL13	NM_145032	7	-	102453307	102715288
FBXL20	NM_032875	17	-	37408896	37558776
FBXL3	NM_012158	13	-	77566739	77601331
FBXW11	NM_012300	5	-	171288552	171433877
FCRL2	NM_030764	1	-	157715522	157746922
FEN1	NM_004111	11	+	61560108	61564716
FER	NM_005246	5	+	108083522	108532542
FGF21	NM_019113	19	+	49258815	49261587
FGF23	NM_020638	12	-	4477392	4488894
FGF3	NM_005247	11	-	69624735	69634192
FGFR1	NM_001174063	8	-	38268655	38326352
FGFR1OP	NM_007045	6	+	167412669	167466201
FGFR1OP2	NM_001171888	12	+	27091304	27119583
FGFR2	NM_001144918	10	-	123237843	123357972
FGFR3	NM_022965	4	+	1795033	1810599
FGFR4	NM_002011	5	+	176513872	176525145
FGFRL1	NM_001004356	4	+	1003723	1020686
FHIT	NM_001166243	3	-	59735035	61237133
FLG	NM_002016	1	-	152274650	152297679
FLI1	NM_002017	11	+	128556429	128683162
FLJ22447	NR_039985	14	+	62037257	62121431
FLJ36031	NR_027084	17	+	21904061	21913070
FLJ46066	NR_040105	3	-	182164757	182204152
FLNB	NM_001164319	3	+	57994126	58157982
FLT1	NM_001160031	13	-	28874482	29069265
FLT3	NM_004119	13	-	28577410	28674729
FLT3LG	NM_001459	19	+	49977463	49989488
FLT4	NM_182925	5	-	180028505	180076624
FMR1	NM_002024	23	+	146993468	147032647
FMR1-AS1	NR_024503	23	-	146990948	147003676
FN3KRP	NM_024619	17	+	80674558	80688204
FOLH1	NM_001014986	11	-	49168186	49230222
FOXA2	NM_153675	20	-	22561641	22566101
FOXD4L1	NM_012184	2	+	114256660	114258728
FOXD4L2	NM_001099279	9	-	70426622	70429731
FOXD4L3	NM_199135	9	+	70917275	70920000
FOXD4L5	NM_001126334	9	-	70175706	70178815
FOXD4L6	NM_001085476	9	-	69199479	69202204
FOXE1	NM_004473	9	+	100615535	100618997
FOXI2	NM_207426	10	+	129535498	129539450
FOXM1	NM_202002	12	-	2966846	2986321
FOXO1	NM_002015	13	-	41129800	41240734
FOXO3	NM_201559	6	+	108881025	109005977
FOXO3A	NM_201559	6	+	108881025	109005977
FOXO4	NM_005938	23	+	70315998	70323385
FOXO6	NM_005938	23	+	70315998	70323385
FOXP1	NM_001244813	3	-	71003843	71633140
FOXP2	NM_148899	7	+	113726364	114333827
FOXP2 	NM_148899	7	+	113726364	114333827
FOXP4	NM_001012427	6	+	41514163	41570122
FOXR2	NM_198451	23	+	55649832	55652621
FPGS	NM_001018078	9	+	130556875	130576606
FRAS1	NM_001166133	4	+	78978723	79465423
FREM2	NM_207361	13	+	39261172	39461267
FRS2	NM_001042555	12	+	69864128	69973571
FTO	NM_001080432	16	+	53737874	54155853
FUBP3	NM_003934	9	+	133454351	133513739
FUNDC1	NM_173794	23	-	44382884	44402247
FVL	NM_001171937	19	-	50310123	50320633
Foxp3	NM_014009	23	-	49106896	49121288
G6PD	NM_001042351	23	-	153759604	153775801
GABRA4	NM_000809	4	-	46920916	46996424
GALNS	NM_000512	16	-	88880141	88923378
GATA3	NM_001002295	10	+	8095566	8117164
GATAD2B	NM_020699	1	-	153777200	153895451
GCH1	NM_001024024	14	-	55308723	55369570
GCK	NM_033508	7	-	44183869	44237769
GCLC	NM_001197115	6	-	53362138	53481768
GCLM	NM_002061	1	-	94350760	94375012
GDF3	NM_020634	12	-	7842377	7848372
GDF5	NM_000557	20	-	34021144	34042568
GDNF	NM_000514	5	-	37812778	37839788
GFPT2	NM_005110	5	-	179727689	179780387
GH1	NM_022560	17	-	61994552	61996212
GHR	NM_001242402	5	+	42423876	42721980
GHRH	NM_021081	20	-	35879488	35890238
GHRHR	NM_000823	7	+	30978283	31032869
GHSR	NM_198407	3	-	172161080	172166246
GIMAP7	NM_153236	7	+	150211917	150218161
GIPC2	NM_017655	1	+	78445225	78604133
GJB2	NM_004004	13	-	20761603	20767114
GLCCI1	NM_138426	7	+	8008373	8133902
GLI3	NM_000168	7	-	42000547	42277469
GLRA2	NM_001118885	23	+	14547419	14749934
GMDS	NM_001500	6	-	1624034	2245926
GNA12	NM_007353	7	-	2767740	2883959
GNA15	NM_002068	19	+	3136029	3163767
GNAI2	NM_002070	3	+	50263723	50296787
GNAI3	NM_006496	1	+	110091185	110138454
GNAS	NM_080425	20	+	57414772	57486250
GNAT1	NM_000172	3	+	50229042	50235129
GNAT2	NM_005272	1	-	110145888	110155705
GNG4	NM_001098722	1	-	235710984	235814054
GNPTAB	NM_024312	12	-	102139274	102224716
GORASP2	NM_001201428	2	+	171784947	171823643
GP1BA	NM_000173	17	+	4835569	4838325
GPC5	NM_004466	13	+	92050872	93519490
GPM6A	NM_201591	4	-	176554084	176923842
GPR126	NM_001032395	6	+	142622990	142767403
GPR133	NM_198827	12	+	131438451	131626014
GPX1	NM_201397	3	-	49394608	49396033
GRAMD1B	NM_020716	11	+	123396343	123498482
GRB2	NM_203506	17	-	73314156	73401790
GREM1	NM_001191323	15	+	33010174	33026870
GRHL3	NM_198174	1	+	24645811	24690972
GRIK1	NM_175611	21	-	30909253	31312351
GRIK4	NM_014619	11	+	120382454	120859613
GRIN1	NM_000832	9	+	140032841	140063214
GRIN2B	NM_000834	12	-	13693164	14133053
GRK5	NM_005308	10	+	120967100	121215131
GRM1	NM_001114329	6	+	146348781	146758734
GRM3	NM_000840	7	+	86273229	86494200
GRM5	NM_000842	11	-	88237743	88799113
GRM6	NM_000843	5	-	178405327	178423207
GRM7	NM_181874	3	+	6811687	7783218
GSC	NM_173849	14	-	95234552	95236562
GSDMA	NM_178171	17	+	38119225	38134019
GSDMC	NM_031415	8	-	130760441	130799134
GSG2	NM_031965	17	+	3627196	3630067
GSK3A	NM_019884	19	-	42734337	42746777
GSK3B	NM_001146156	3	-	119540169	119813264
GSR	NM_001195103	8	-	30535579	30585486
GSS	NM_000178	20	-	33516235	33543620
GSTA4	NM_001512	6	-	52842745	52860178
GSTCD	NM_001031720	4	+	106629934	106768885
GSTM1	NM_000561	1	+	110230417	110251661
GSTP1	NM_000852	11	+	67351065	67354131
GSTT1	NM_000853	22	-	24376132	24384680
GTF2H2	NM_001515	5	-	70330783	70363516
GUCY2D	NM_000180	17	+	7905911	7923658
GYPA	NM_002099	4	-	145030455	145061904
GYPB	NM_002100	4	-	144917256	145061844
GYPE	NM_198682	4	-	144792018	144826716
GZMH	NM_033423	14	-	25075685	25078926
H1FX-AS1	NR_026991	3	+	129035113	129043412
H2AFX	NM_002105	11	-	118964563	118966177
HBA1	NM_000558	16	+	226649	227521
HBA2	NM_000517	16	+	222845	223709
HBB	NM_000518	11	-	5246693	5250625
HBBP1	NR_001589	11	-	5263183	5264822
HBD	NM_000519	11	-	5253907	5256600
HBE1	NM_005330	11	-	5289579	5526847
HBG1	NM_000559	11	-	5269312	5271122
HBG2	NM_000184	11	-	5274419	5667019
HBM	NM_001003938	16	+	203890	216767
HBP1	NM_012257	7	+	106809405	106842974
HBQ1	NM_005331	16	+	230332	231180
HBS1L	NM_006620	6	-	135281515	135424194
HBZ	NM_005332	16	+	202685	204504
HCCS	NM_005333	23	+	11129405	11141204
HCRTR2	NM_001526	6	+	55039049	55147418
HDAC1	NM_004964	1	+	32757686	32799236
HDAC11	NM_024827	3	+	13521223	13547924
HDAC2	NM_001527	6	-	114254191	114332472
HDAC3	NM_003883	5	-	141000442	141016437
HDAC4	NM_006037	2	-	239969863	240323348
HDAC8	NM_001166420	23	-	71549365	71792953
HDAC9	NM_001204147	7	+	18126571	19042039
HELLS	NM_018063	10	+	96305523	96373662
HERC1	NM_003922	15	-	63900816	64126147
HERC2	NM_004667	15	-	28356182	28567298
HESX1	NM_003865	3	-	57231943	57260549
HFE	NM_139008	6	+	26087508	26098571
HGF	NM_001010931	7	-	81328321	81399754
HHIP	NM_022475	4	+	145567147	145666423
HHLA1	NM_001145095	8	-	133073732	133123406
HIC1	NM_001098202	17	+	1957447	1962981
HIF1A	NM_001243084	14	+	62162118	62214977
HIF1A-AS2	NR_045406	14	-	62213756	62215807
HIF1AN	NM_017902	10	+	102288828	102319755
HIF2A	NM_017902	10	+	102288828	102319755
HIP1	NM_001243198	7	-	75162618	75368290
HIST1H2BJ	NM_021058	6	-	27093675	27100575
HIVEP3	NM_024503	1	-	41972035	42501596
HMG20A	NM_018200	15	+	77712753	77777949
HMGA1	NM_145901	6	+	34204576	34214008
HMGA2	NM_003484	12	+	66217910	66360075
HMGB1	NM_002128	13	-	31032878	31191734
HMGB2	NM_002129	4	-	174252526	174256276
HMGCR	NM_001130996	5	+	74632153	74657929
HMOX2	NM_002134	16	+	4524690	4560348
HNF1A	NM_000545	12	+	121416345	121440315
HNF1A-AS1	NR_024345	12	-	121407640	121410095
HNF4A	NM_178849	20	+	42984339	43061485
HP	NM_001126102	16	+	72088490	72094955
HPS1	NM_000195	10	-	100175954	100206704
HPS6	NM_024747	10	+	103825123	103827795
HRAS	NM_005343	11	-	532241	537287
HS3ST3B1	NM_006041	17	+	14204366	14252721
HSF1	NM_005526	8	+	145515269	145538385
HSP90AA1	NM_001017963	14	-	102547074	102606086
HSPA8	NM_006597	11	-	122928196	122933938
HSPA9	NM_004134	5	-	137890570	137911318
HSPD1	NM_199440	2	-	198351304	198381461
HTR1A	NM_000524	5	-	63255874	63258334
HTR1D	NM_000864	1	-	23516992	23521222
HTR2A	NM_001165947	13	-	47405676	47471211
HTRA2	NM_013247	2	+	74756503	74760683
HTT	NM_002111	4	+	3076236	3245687
HUWE1	NM_031407	23	-	53559056	53713674
HYAL3	NM_001200029	3	-	50330258	50336899
ID4	NM_001546	6	+	19837600	19842431
IFNG	NM_000619	12	-	68548547	68553527
IGF1	NM_001111283	12	-	102789644	102874423
IGF1R	NM_000875	15	+	99191767	99507759
IGF2	NM_001007139	11	-	2150341	2170833
IGF2BP2	NM_001007225	3	-	185361526	185542844
IGF2BP3	NM_006547	7	-	23349827	23510086
IGFBP2	NM_000597	2	+	217497550	217529159
IGFBP3	NM_001013398	7	-	45951843	45961473
IGJ	NM_144646	4	-	71521257	71547534
IKBKB	NR_040009	8	+	42128819	42190171
IKBKG	NM_001099857	23	+	153769413	153796782
IL-6	NM_000600	7	+	22765502	22771621
IL10	NM_000572	1	-	206940946	206945839
IL10RA	NR_026691	11	+	117857062	117872199
IL10RB	NM_000628	21	+	34638662	34669539
IL16	NM_004513	15	+	81451915	81605104
IL17B	NM_014443	5	-	148750886	148783765
IL17F	NM_052872	6	-	52101478	52109335
IL18	NM_001243211	11	-	112013973	112034840
IL1A	NM_000575	2	-	113531491	113542971
IL1B	NM_000576	2	-	113587327	113594480
IL1R1	NM_000877	2	+	102681003	102796334
IL1R2	NM_173343	2	+	102608305	102645006
IL1RAP	NM_134470	3	+	190231839	190375843
IL2	NM_000586	4	-	123372624	123377880
IL23R	NM_144701	1	+	67632082	67725662
IL26	NM_018402	12	-	68595128	68619601
IL2RA	NM_000417	10	-	6052651	6104333
IL2RG	NM_000206	23	-	70327253	70331958
IL6	NM_000600	7	+	22765502	22771621
IMPA2	NM_014214	18	+	11981023	12030885
INHBA	NM_002192	7	-	41724711	41742706
INHBB	NM_002193	2	+	121103718	121109384
INPP1	NM_001128928	2	+	191208195	191236391
INS	NM_001185097	11	-	2181008	2182571
INSR	NM_001079817	19	-	7112265	7294045
IPPK	NM_022755	9	-	95375465	95432547
IRAK4	NM_016123	12	+	44152746	44183346
IRBP	NM_016123	12	+	44152746	44183346
IRF2BPL	NM_024496	14	-	77490885	77495042
IRF4	NR_036585	6	+	391738	411447
IRF6	NM_006147	1	-	209958967	209979520
IRS1	NM_005544	2	-	227596032	227664475
ITFG3	NM_032039	16	+	284544	319942
ITGA6	NM_000210	2	+	173292081	173371181
ITGA8	NM_003638	10	-	15555947	15762334
ITGAM	NM_000632	16	+	31271287	31344213
ITGB2	NM_001127491	21	-	46305867	46351904
ITGB4BP	NM_001005619	17	+	73717407	73753899
ITIH5	NM_001001851	10	-	7601231	7708961
ITPR2	NM_002223	12	-	26488284	26986131
JAK2	NM_004972	9	+	4985032	5128183
JAZF1	NM_175061	7	-	27870191	28220437
JMJD1C	NM_032776	10	-	64926980	65225761
JMJD4	NM_001161465	1	-	227918125	227923112
JUN	NM_002228	1	-	59246462	59249785
KARS	NM_005548	16	-	75661621	75682541
KCNA3	NM_002232	1	-	111196181	111217655
KCNE2	NM_172201	21	+	35736322	35743688
KCNE4	NM_080671	2	+	223916531	224063117
KCNIP3	NM_001034914	2	+	95963051	96051825
KCNJ12	NM_021012	17	+	21279508	21323179
KCNJ16	NM_018658	17	+	68049569	68131749
KCNJ2	NM_000891	17	+	68164813	68176189
KCNJ6	NM_002240	21	-	38979677	39288749
KCNQ1DN	NR_024627	11	+	2891262	2893336
KCNQ2	NM_172109	20	-	62037541	62103993
KCNQ3	NM_001204824	8	-	133133104	133493200
KCTD2	NM_015353	17	+	73028661	73061984
KEL	NM_000420	7	-	142638200	142659768
KIAA1217	NM_019590	10	+	23983674	24836777
KIF26A	NM_015656	14	+	104605059	104647235
KIF6	NM_145027	6	-	39297765	39693181
KIT	NM_001093772	4	+	55524084	55606881
KITLG	NM_000899	12	-	88886569	88974628
KL	NM_004795	13	+	33590206	33640282
KLK10	NM_002776	19	-	51515994	51523431
KLK11	NM_001167605	19	-	51525471	51531295
KLK12	NM_019598	19	-	51532347	51538486
KLK13	NM_015596	19	-	51559462	51568371
KLK14	NM_022046	19	-	51580751	51587502
KLK15	NM_138563	19	-	51328544	51340469
KLK2	NM_001002231	19	+	51364823	51383823
KLK3	NM_001030048	19	+	51358170	51364020
KLK4	NM_004917	19	-	51409607	51413994
KLK5	NM_012427	19	-	51446558	51456349
KLK6	NM_001012964	19	-	51461886	51472929
KLK7	NM_001243126	19	-	51479728	51487355
KLK8	NM_144505	19	-	51499262	51505967
KLK9	NM_012315	19	-	51499273	51512890
KLKP1	NR_002948	19	-	51385351	51399654
KRT1	NM_006121	12	-	53068519	53074191
KRT10	NM_000421	17	-	38974368	38978863
KRT12	NM_000223	17	-	39017429	39023462
KRT13	NM_153490	17	-	39657232	39661957
KRT14	NM_000526	17	-	39738530	39743173
KRT15	NM_002275	17	-	39669994	39678781
KRT16	NM_005557	17	-	39766029	39772151
KRT16P2	NR_029392	17	-	16733312	16736147
KRT16P3	NR_029393	17	-	20404825	20415670
KRT17	NM_000422	17	-	39775688	39781094
KRT18	NM_000224	12	+	53342654	53346685
KRT18P55	NR_028334	17	-	26603011	26644809
KRT19	NM_002276	17	-	39679868	39684641
KRT19P2	NR_036685	12	+	95227922	95228934
KRT2	NM_000423	12	-	53038341	53045959
KRT20	NM_019010	17	-	39032140	39041495
KRT222	NM_152349	17	-	38785048	38821433
KRT23	NM_015515	17	-	39078947	39093895
KRT24	NM_019016	17	-	38854242	38860002
KRT25	NM_181534	17	-	38904272	38911584
KRT26	NM_181539	17	-	38922489	38928414
KRT27	NM_181537	17	-	38933059	38938786
KRT28	NM_181535	17	-	38948447	38956211
KRT3	NM_057088	12	-	53183468	53189901
KRT31	NM_002277	17	-	39549975	39553844
KRT32	NM_002278	17	-	39615764	39623681
KRT33A	NM_004138	17	-	39502343	39507064
KRT33B	NM_002279	17	-	39519745	39526052
KRT34	NM_021013	17	-	39533901	39538655
KRT35	NM_002280	17	-	39632940	39637392
KRT36	NM_003771	17	-	39642387	39648798
KRT37	NM_003770	17	-	39576808	39580822
KRT38	NM_006771	17	-	39592620	39597596
KRT39	NM_213656	17	-	39114668	39123144
KRT4	NM_002272	12	-	53200326	53208335
KRT40	NM_182497	17	-	39133967	39143387
KRT42P	NR_033415	17	-	39782578	39796451
KRT5	NM_000424	12	-	52908358	52914471
KRT6A	NM_005554	12	-	52880957	52887181
KRT6B	NM_005555	12	-	52840434	52845910
KRT6C	NM_173086	12	-	52862299	52867569
KRT7	NM_005556	12	+	52626303	52645970
KRT71	NM_033448	12	-	52937692	52946931
KRT72	NM_001146226	12	-	52979372	52995322
KRT73	NM_175068	12	-	53001353	53012343
KRT74	NM_175053	12	-	52959565	52967609
KRT75	NM_004693	12	-	52817853	52828309
KRT76	NM_015848	12	-	53161938	53171129
KRT77	NM_175078	12	-	53083409	53097247
KRT78	NM_173352	12	-	53231587	53242876
KRT79	NM_175834	12	-	53215193	53228079
KRT8	NM_002273	12	-	53290970	53343738
KRT80	NM_182507	12	-	52562779	52585784
KRT81	NM_002281	12	-	52679696	52685318
KRT82	NM_033033	12	-	52787714	52800176
KRT83	NM_002282	12	-	52708084	52715182
KRT84	NM_033045	12	-	52771595	52779436
KRT85	NM_002283	12	-	52753789	52761309
KRT86	NM_002284	12	+	52643083	52702947
KRT8P41	NR_027713	11	+	9115909	9117737
KRT9	NM_000226	17	-	39722093	39728310
KRTAP1-1	NM_030967	17	-	39196810	39197713
KRTAP1-3	NM_030966	17	-	39190136	39191107
KRTAP1-5	NM_031957	17	-	39182277	39183454
KRTAP10-1	NM_198691	21	-	45958863	45960078
KRTAP10-10	NM_181688	21	+	46057272	46058372
KRTAP10-11	NM_198692	21	+	46066330	46067566
KRTAP10-12	NM_198699	21	+	46117086	46117959
KRTAP10-2	NM_198693	21	-	45970239	45971388
KRTAP10-3	NM_198696	21	-	45977672	45978643
KRTAP10-4	NM_198687	21	+	45993605	45995248
KRTAP10-5	NM_198694	21	-	45999331	46000481
KRTAP10-6	NM_198688	21	-	46011148	46012386
KRTAP10-7	NM_198689	21	+	46020496	46022091
KRTAP10-8	NM_198695	21	+	46031995	46032871
KRTAP10-9	NM_198690	21	+	46047039	46048295
KRTAP11-1	NM_175858	21	-	32252963	32253874
KRTAP12-1	NM_181686	21	-	46101490	46102078
KRTAP12-2	NM_181684	21	-	46086105	46086844
KRTAP12-3	NM_198697	21	+	46077848	46078258
KRTAP12-4	NM_198698	21	-	46074129	46074576
KRTAP13-1	NM_181599	21	+	31768391	31769138
KRTAP13-2	NM_181621	21	-	31743708	31744557
KRTAP13-3	NM_181622	21	-	31797582	31798286
KRTAP13-4	NM_181600	21	+	31802571	31803216
KRTAP15-1	NM_181623	21	+	31812596	31813098
KRTAP16-1	NM_001146182	17	-	39463951	39465505
KRTAP17-1	NM_031964	17	-	39471168	39471947
KRTAP19-1	NM_181607	21	-	31852017	31852663
KRTAP19-2	NM_181608	21	-	31859361	31859755
KRTAP19-3	NM_181609	21	-	31863781	31864275
KRTAP19-4	NM_181610	21	-	31869141	31869451
KRTAP19-5	NM_181611	21	-	31873974	31874435
KRTAP19-6	NM_181612	21	-	31913853	31914183
KRTAP19-7	NM_181614	21	-	31933193	31933633
KRTAP19-8	NM_001099219	21	-	32410477	32410795
KRTAP2-1	NM_001123387	17	-	39202792	39203568
KRTAP2-2	NM_033032	17	-	39210749	39211482
KRTAP2-4	NM_033184	17	-	39221367	39222131
KRTAP20-1	NM_181615	21	+	31988749	31989003
KRTAP20-2	NM_181616	21	+	32007554	32007938
KRTAP20-3	NM_001128077	21	+	32015182	32015455
KRTAP20-4	NR_023342	21	+	31992945	31993169
KRTAP21-1	NM_181619	21	-	32127438	32127746
KRTAP21-2	NM_181617	21	-	32119111	32119551
KRTAP21-3	NM_001164435	21	-	32090842	32091095
KRTAP22-1	NM_181620	21	+	31973413	31973612
KRTAP22-2	NM_001164434	21	-	31962423	31962716
KRTAP23-1	NM_181624	21	-	31720716	31720924
KRTAP24-1	NM_001085455	21	-	31653626	31655276
KRTAP25-1	NM_001128598	21	-	31661462	31661832
KRTAP26-1	NM_203405	21	-	31691449	31692607
KRTAP27-1	NM_001077711	21	-	31709330	31710012
KRTAP3-1	NM_031958	17	-	39164772	39175576
KRTAP3-2	NM_031959	17	-	39155444	39156138
KRTAP3-3	NM_033185	17	-	39149681	39150385
KRTAP4-1	NM_033060	17	-	39340351	39341594
KRTAP4-11	NM_033059	17	-	39273432	39274606
KRTAP4-12	NM_031854	17	-	39279342	39280419
KRTAP4-2	NM_033062	17	-	39333697	39334460
KRTAP4-3	NM_033187	17	-	39323482	39324424
KRTAP4-4	NM_032524	17	-	39315905	39316983
KRTAP4-5	NM_033188	17	-	39305175	39306054
KRTAP4-6	NM_030976	17	-	39295684	39296739
KRTAP4-7	NM_033061	17	+	39240458	39241396
KRTAP4-8	NM_031960	17	-	39253232	39254393
KRTAP4-9	NM_001146041	17	+	39261583	39262740
KRTAP5-1	NM_001005922	11	-	1605571	1606513
KRTAP5-10	NM_001012710	11	+	71276608	71279980
KRTAP5-11	NM_001005405	11	-	71292900	71314399
KRTAP5-2	NM_001004325	11	-	1618406	1619524
KRTAP5-3	NM_001012708	11	-	1628794	1629693
KRTAP5-4	NM_001012709	11	-	1642187	1643368
KRTAP5-5	NM_001001480	11	+	1651032	1652160
KRTAP5-6	NM_001012416	11	+	1718424	1718985
KRTAP5-7	NM_001012503	11	+	71238312	71239210
KRTAP5-8	NM_021046	11	+	71249070	71250253
KRTAP5-9	NM_005553	11	+	71259465	71260653
KRTAP6-1	NM_181602	21	-	31985749	31986249
KRTAP6-2	NM_181604	21	-	31970908	31971219
KRTAP6-3	NM_181605	21	+	31964758	31965394
KRTAP7-1	NM_181606	21	-	32201357	32202051
KRTAP8-1	NM_175857	21	-	32185014	32185570
KRTAP9-1	NM_001190460	17	+	39344696	39346891
KRTAP9-2	NM_031961	17	+	39382899	39383904
KRTAP9-3	NM_031962	17	+	39388714	39389706
KRTAP9-4	NM_033191	17	+	39405938	39406905
KRTAP9-8	NM_031963	17	+	39394269	39395256
KRTAP9-9	NM_030975	17	+	39411635	39412616
KRTCAP2	NM_173852	1	-	155141883	155145951
KRTCAP3	NM_001168364	2	+	27665232	27669348
KRTDAP	NM_207392	19	-	35978225	35986460
L3MBTL3	NM_032438	6	+	130334843	130462594
LAMB1	NM_002291	7	-	107564243	107643804
LAMP3	NM_014398	3	-	182840000	182881627
LARGE	NM_133642	22	-	33558211	34318829
LBR	NM_194442	1	-	225589203	225616627
LCORL	NM_001166139	4	-	17842821	18023499
LCT	NM_002299	2	-	136545409	136594750
LDLR	NM_000527	19	+	11200037	11244505
LEF1	NM_016269	4	-	108968700	109090112
LEPR	NM_001003680	1	+	65886247	66107242
LHCGR	NM_000233	2	-	48913912	48982880
LHFPL3	NM_199000	7	+	103969103	104549003
LILRB2	NM_001080978	19	-	54777674	54785039
LIN28B	NM_001004317	6	+	105404922	105531207
LINC01432	NR_033858	8	-	94225530	94712661
LINGO1	NM_032808	15	-	77905365	78113242
LIPC	NM_000236	15	+	58702767	58861151
LMAN1	NM_005570	18	-	56995054	57027194
LMNA	NM_005572	1	+	156052336	156109880
LMNB1	NM_001198557	5	+	126112314	126172712
LMOD1	NM_012134	1	-	201865579	201915716
LMX1A	NM_177398	1	-	165171103	165325952
LOC100289473	NR_037142	20	-	1748602	1760641
LOC101927697	NR_045680	5	-	180256953	180258618
LOC151534	NR_024606	2	+	74729721	74732192
LOC389458	NR_015343	7	+	5111690	5112854
LOC441601	NR_003034	11	-	50238998	50257633
LPA	NM_005577	6	-	160952514	161087407
LPAR1	NM_057159	9	-	113635542	113800981
LPAR3	NM_012152	1	-	85277284	85358896
LPHN1	NM_001008701	19	-	14258548	14316999
LPP	NM_001167671	3	+	187871071	188608460
LRP1	NM_002332	12	+	57522275	57607134
LRP1B	NM_018557	2	-	140988991	142889270
LRP2	NM_004525	2	-	169983618	170219195
LRP5	NM_002335	11	+	68080076	68216743
LRP6	NM_002336	12	-	12268958	12419946
LRRC16A	NM_001173977	6	+	25279305	25620758
LRRC37B	NM_052888	17	+	30334890	30380523
LTBP1	NM_001166266	2	+	33172038	33624576
LTBP2	NM_000428	14	-	74964872	75079306
LTC4S	NM_145867	5	+	179220980	179223648
LY6K	NM_017527	8	+	143781528	143786545
LYPLAL1	NM_138794	1	+	219347172	219386207
LYZ	NM_000239	12	+	69742120	69748014
MACROD2	NM_001033087	20	+	13976014	16033842
MAF	NM_001031804	16	-	79619739	79634622
MAFB	NM_005461	20	-	39314487	39317880
MAN2A1	NM_002372	5	+	109025066	109205326
MAOA	NM_000240	23	+	43514154	43606071
MAOB	NM_000898	23	-	43625856	43741721
MAP3K5	NM_005923	6	-	136878184	137113656
MAPK1	NM_138957	22	-	22108788	22221970
MAPK14	NM_139012	6	+	35995453	36079013
MAPK3	NM_001040056	16	-	30125425	30134827
MAPK9	NM_001135044	5	-	179660142	179719099
MAPKAPK2	NM_032960	1	+	206858288	206907630
MAVS	NR_037921	20	+	3827445	3856770
MAX	NM_145112	14	-	65472818	65569413
MBNL2	NM_207304	13	+	97873687	98046374
MBOAT1	NM_001080480	6	-	20099915	20212695
MBTD1	NM_017643	17	-	49254785	49337524
MC1R	NM_002386	16	+	89978526	89987385
MC2R	NM_000529	18	-	13882042	13915706
MC4R	NM_005912	18	-	58038563	58040001
MCM6	NM_005915	2	-	136597195	136634047
MCM8	NM_032485	20	+	5931297	5975852
MCPH1	NM_001172575	8	+	6264112	6501144
MCRS1	NM_001012300	12	-	49950326	49961936
MDM2	NM_002392	12	+	69201951	69239324
MDR1	NM_138476	14	-	24683142	24685276
MECP2	NM_004992	23	-	153287023	153363212
MED24	NM_014815	17	-	38175349	38217468
MEF2C	NM_001131005	5	-	88013974	88199922
MEFV	NM_001198536	16	-	3292027	3306627
MEG3	NR_003530	14	+	101245746	101327368
MEIS2	NM_170674	15	-	37181405	37393504
MEPE	NM_001184695	4	+	88742549	88767969
MET	NM_001127500	7	+	116312443	116438440
METTL14	NM_020961	4	+	119606522	119636588
MFAP2	NM_017459	1	-	17300996	17308081
MFHAS1	NM_004225	8	-	8640863	8751155
MGAM	NM_004668	7	+	141607612	141806547
MIF	NM_002415	22	+	24236190	24237414
MIR622	NR_030754	13	+	90882637	90883936
MITF	NM_001184968	3	+	69788585	70017488
MKL2	NM_014048	16	+	14165177	14360630
MLH1	NM_001167618	3	+	37034822	37107380
MLK1	NM_138569	6	+	53794779	54131078
MMP24	NM_006690	20	+	33814456	33864804
MMP26	NM_021801	11	+	4726156	5013659
MMRN1	NM_007351	4	+	90800682	90875780
MOBP	NM_182935	3	+	39508688	39570988
MOGAT1	NM_058165	2	+	223536456	223574649
MS4A12	NM_017716	11	+	60260250	60274903
MSRA	NM_001199729	8	+	9911777	10286401
MST1R	NM_001244937	3	-	49924434	49941306
MSTN	NM_005259	2	-	190920422	190927455
MSX1	NM_002448	4	+	4861391	4865663
MTHFD1	NM_005956	14	+	64854748	64926725
MTHFD1L	NM_001242769	6	+	151186684	151423023
MTHFR	NM_005957	1	-	11845779	11866977
MTOR	NM_004958	1	-	11166587	11322608
MXD1	NM_001202514	2	+	70124819	70170077
MXI1	NM_005962	10	+	111967362	112047123
MYB	NM_001161660	6	+	135502452	135540311
MYBPHL	NM_001010985	1	-	109834986	109849663
MYC	NM_002467	8	+	128747679	128753680
MYCBPAP	NM_032133	17	+	48585744	48608862
MYH1	NM_005963	17	-	10395623	10421860
MYH16	NR_002147	7	+	98836416	98908753
MYH2	NM_001100112	17	-	10424464	10453274
MYH3	NM_002470	17	-	10531842	10560626
MYH6	NM_002471	14	-	23851198	23877486
MYH7	NM_000257	14	-	23881946	23904927
MYH8 	NM_002472	17	-	10293638	10325267
MYH9	NM_002473	22	-	36677322	36784112
MYO1D	NM_015194	17	-	30819539	31204195
MYO1H	NM_001101421	12	+	109785707	109893328
MYO5A	NM_001142495	15	-	52599479	52821247
MYO5C	NM_018728	15	-	52484514	52587995
MYO9A	NM_006901	15	-	72114631	72410918
MYO9B	NM_001130065	19	+	17186590	17325346
MYOD1	NM_002478	11	+	17741109	17743678
MYOM1	NM_019856	18	-	3066804	3220106
MYRIP	NM_015460	3	+	39850404	40301812
MYT1L	NM_015025	2	-	1792884	2335085
NADSYN1	NM_018161	11	+	71164154	71235153
NARFL	NM_022493	16	-	779752	791329
NAV2	NM_145117	11	+	19372270	20143147
NBAS	NM_015909	2	-	15307031	15701472
NBN	NM_002485	8	-	90945563	91015456
NCAM1	NM_001076682	11	+	112831968	113149158
NCAM2	NM_004540	21	+	22370632	22915650
NCAN	NM_004386	19	+	19322781	19363061
NCDN	NM_001014839	1	+	36023073	36032875
NCKAP5	NM_207481	2	-	133429371	134326034
NCOA1	NM_147223	2	+	24714782	24993571
NCOA6	NM_001242539	20	-	33284721	33413452
NCOR1	NM_001190438	17	-	15932470	16121499
NCOR2	NM_001206654	12	-	124808956	125052135
NCR2	NM_001199510	6	+	41303392	41318625
NEGR1	NM_173808	1	-	71861622	72748417
NFATC2	NM_173091	20	-	50003493	50179370
NFATC4	NM_001198965	14	+	24834878	24848811
NFE2	NM_001136023	12	-	54685890	54694905
NFE2L1	NM_003204	17	+	46125685	46138907
NFE2L2	NM_001145413	2	-	178092322	178257425
NFE2L3	NM_004289	7	+	26191846	26226756
NFIC	NM_001245002	19	+	3359560	3469215
NFKB1	NM_003998	4	+	103422485	103538459
NGF	NM_002506	1	-	115828536	115880857
NGFR	NM_002507	17	+	47572654	47592382
NHEJ1	NM_024782	2	-	219940038	220025587
NIPBL	NM_015384	5	+	36876860	37066515
NKAPL	NM_001007531	6	+	28227074	28228736
NKX2-1	NM_001079668	14	-	36985601	36990354
NKX2-2	NM_002509	20	-	21491647	21494664
NME2	NM_001198682	17	+	49230919	49249108
NME7	NM_197972	1	-	169101767	169337205
NMNAT2	NM_170706	1	-	183217371	183387737
NMT1	NM_021079	17	+	43128977	43186384
NOD2	NM_022162	16	+	50727513	50766988
NOG	NM_005450	17	+	54671059	54672951
NOL4	NM_001198546	18	-	31431063	31804916
NOS1	NM_000620	12	-	117645946	117889975
NOS2	NM_000625	17	-	26083791	26127555
NOS3	NM_000603	7	+	150688082	150711687
NOS3 	NM_000603	7	+	150688082	150711687
NPAS2	NM_002518	2	+	101436612	101613291
NPEPPS	NM_006310	17	+	45600307	45700642
NPPA	NM_006172	1	-	11905765	11908402
NPPC	NM_024409	2	-	232786529	232791113
NPR3	NM_001204375	5	+	32689175	32791830
NPY1R	NM_000909	4	-	164245112	164265984
NPY5R	NM_006174	4	+	164265090	164273086
NR1D1	NM_021724	17	-	38249036	38256978
NR3C1	NM_001020825	5	-	142657495	142815077
NRC3C1	NM_178564	8	-	144915754	144924200
NRG1	NM_001159996	8	+	31496901	32622558
NRIP1	NM_003489	21	-	16333555	16437321
NRXN3	NM_138970	14	+	78636715	80334633
NSD1	NM_172349	5	+	176560025	176727216
NTM	NM_001144058	11	+	131240370	132206716
NTN1	NM_004822	17	+	8924858	9147317
NTNG1	NM_001113226	1	+	107682628	108026080
NTNG2	NM_032536	9	+	135037333	135119921
NTRK1	NM_001007792	1	+	156785431	156851642
NUCB2	NM_005013	11	+	17229699	17371521
NUCKS1	NM_022731	1	-	205681946	205719404
NUDT1	NM_198953	7	+	2281856	2290781
NULL	NM_020772	17	-	27582853	27621166
NXPH2	NM_007226	2	-	139426726	139537918
NYX	NM_022567	23	+	41306686	41334963
OCA2	NM_000275	15	-	28000020	28344504
OCEL1	NM_024578	19	+	17337012	17340028
OCM2	NM_006188	7	-	97613995	97620481
OPN1LW	NM_020061	23	+	153409697	153424507
OPN1MW	NM_000513	23	+	153448084	153462352
OPN1MW2	NM_001048181	23	+	153448084	153461637
OPN1SW	NM_001708	7	-	128412542	128415844
OPRD1	NM_000911	1	+	29138653	29190208
OPRK1	NM_000912	8	-	54138275	54164257
OPRM1	NM_001145287	6	+	154331630	154568001
OR2B2	NM_033057	6	-	27878962	27880174
OR2B6	NM_012367	6	+	27925018	27925960
OR4A15	NM_001005275	11	+	55135359	55136394
OR4A5	NM_001005272	11	-	51411377	51412448
OR4C13	NM_001001955	11	+	49973942	49974971
OR5H2	NM_001005482	3	+	98001731	98002676
OR5I1	NM_006637	11	-	55702931	55703876
ORAI1	NM_032790	12	+	122064454	122080583
ORAI2	NM_001126340	7	+	102073552	102097268
ORAI3	NM_152288	16	+	30960386	30967782
OSBPL6	NM_145739	2	+	179059207	179264160
OSR1	NM_145260	2	-	19551245	19558414
OTX2	NM_021728	14	-	57267424	57277197
OVGP1	NM_002557	1	-	111956935	111970399
OXT	NM_000915	20	+	3052265	3053163
OXTR	NM_000916	3	-	8792093	8811314
P2RX3	NM_002559	11	+	57105840	57138073
P2RX4	NM_002560	12	+	121647659	121671909
P2RX7	NR_033948	12	+	121570621	121624354
P2RY1	NM_002563	3	+	152552735	152555843
PADI4	NM_012387	1	+	17634689	17690499
PAMR1	NM_001001991	11	-	35453369	35551848
PAPPA	NM_002581	9	+	118916070	119164601
PAPPA2	NM_021936	1	+	176432306	176814735
PARD3B	NM_152526	2	+	205410515	206484886
PARP1	NM_001618	1	-	226548391	226595801
PAX1	NM_006192	20	+	21686296	21699124
PAX2	NM_000278	10	+	102495359	102589698
PAX3	NM_013942	2	-	223064605	223163715
PAX4	NM_006193	7	-	127250345	127255982
PAX5	NM_016734	9	-	36833271	37034476
PAX6	NM_001127612	11	-	31806339	31839509
PAX7	NM_002584	1	+	18957499	19075360
PCCB	NM_001178014	3	+	135969147	136056738
PCDH15	NM_033056	10	-	55562530	57387702
PCDH9	NM_203487	13	-	66876965	67804468
PCGEM1	NR_002769	2	+	193614570	193641625
PCMT1	NM_001252052	6	+	150070578	150132557
PCNA	NM_002592	20	-	5095598	5107272
PCSK5	NM_006200	9	+	78505559	78977255
PCSK9	NM_174936	1	+	55505148	55530526
PDE11A	NM_001077197	2	-	178487976	178973066
PDE2A	NM_001243784	11	-	72287183	72385635
PDE3A	NM_001244683	12	+	20522178	20837315
PDE4D	NM_001197223	5	-	58264864	59817947
PDGFB	NM_033016	22	-	39619363	39640957
PDGFC	NR_036641	4	-	157681605	157892546
PDGFRA	NM_006206	4	+	55095263	55164414
PDGFRB	NM_002609	5	-	149493399	149535435
PDIA4	NM_004911	7	-	148700153	148725782
PDPK1	NM_002613	16	+	2587964	2653191
PDS5B	NM_015032	13	+	33160563	33352158
PDYN	NM_001190900	20	-	1959401	1974931
PDZRN4	NM_013377	12	+	41582249	41968392
PENK	NM_006211	8	-	57349232	57359293
PER1	NM_002616	17	-	8043787	8059824
PER2	NM_022817	2	-	239152678	239198743
PER3	NM_016831	1	+	7844379	7905240
PEX2	NM_001079867	8	-	77892493	77913280
PEX3	NM_003630	6	+	143771917	143811751
PEX5	NM_000319	12	+	7341280	7371170
PGR	NM_000926	11	-	100900354	101001255
PHACTR1	NM_001242648	6	+	12717036	13288645
PHEX	NM_000444	23	+	22050558	22269427
PIK3CA	NM_006218	3	+	178865901	178957881
PIK3CB	NM_006219	3	-	138371539	138553780
PIK3CG	NM_002649	7	+	106505722	106549423
PIK3R1	NM_001242466	5	+	67511547	67597649
PIN1	NR_038422	19	+	9945882	9960365
PIP4K2B	NM_003559	17	-	36921941	36956379
PITX1	NM_002653	5	-	134363423	134370503
PKN2	NM_006256	1	+	89149904	89301938
PLA2G1B	NM_000928	12	-	120759913	120765592
PLAG1	NM_001114634	8	-	57073462	57123883
PLAU	NM_001145031	10	+	75668934	75677258
PLAUR	NM_001005376	19	-	44150246	44174699
PLCG2	NM_002661	16	+	81772701	81996298
PLCL1	NM_006226	2	+	198669425	199014608
PLK1	NM_005030	16	+	23688976	23701688
PLXNA1	NM_032242	3	+	126707436	126756235
PMCH	NM_002674	12	-	102590236	102591623
PMEL	NM_006928	12	-	56347888	56367101
PML	NM_033249	15	+	74287013	74340155
PNOC	NM_006228	8	+	28174502	28200872
POLA1	NM_016937	23	+	24712035	25015103
POLB	NM_002690	8	+	42195971	42229331
POLD1	NM_002691	19	+	50887460	50921275
POLG	NM_001126131	15	-	89859533	89878092
POLR1A	NM_015425	2	-	86247338	86333278
POLR1B	NM_001137604	2	+	113299491	113334729
POLR1C	NM_203290	6	+	43477439	43497323
POLR1D	NM_152705	13	+	28194879	28241559
POLR1E	NM_022490	9	+	37485931	37503694
POLR2A	NM_000937	17	+	7387684	7417935
POLR2B	NM_000938	4	+	57843887	57897334
POLR2C	NM_032940	16	+	57496298	57505922
POLR2D	NM_004805	2	-	128603839	128615731
POLR2E	NM_002695	19	-	1086577	1095598
POLR2F	NM_021974	22	+	38348613	38437922
POLR2G	NM_002696	11	+	62529010	62534187
POLR2H	NM_006232	3	+	184079501	184086384
POLR2I	NM_006233	19	-	36604610	36606248
POLR2J	NM_006234	7	-	102113547	102119381
POLR2J2	NM_032959	7	-	102277194	102312176
POLR2J3	NM_001097615	7	-	102178364	102213103
POLR2J4	NR_003655	7	-	43980493	44058793
POLR2K	NM_005034	8	+	101162811	101166230
POLR2L	NM_021128	11	-	837355	842545
POLR2M	NM_015532	15	+	57884230	58074960
POLR3A	NM_007055	10	-	79734906	79789303
POLR3B	NM_018082	12	+	106751435	106903976
POLR3C	NM_006468	1	-	145590666	145611044
POLR3D	NM_001722	8	+	22102616	22112113
POLR3E	NM_018119	16	+	22308695	22346424
POLR3F	NM_006466	20	+	18447770	18465292
POLR3G	NM_006467	5	+	89767564	89810370
POLR3GL	NM_032305	1	-	145456235	145470388
POLR3H	NM_001018052	22	-	41921805	41940610
POLR3K	NM_016310	16	-	96406	103632
POLRMT	NM_005035	19	-	617222	633597
POMC	NM_000939	2	-	25383721	25391772
PON1	NM_000446	7	-	94926987	95025673
POPDC3	NM_022361	6	-	105605774	105627870
POU1F1	NM_001122757	3	-	87308553	87325737
POU3F2	NM_005604	6	+	99282579	99286666
PP12613	NR_024365	4	+	122685739	122687963
PPARA	NM_001001928	22	+	46546423	46639653
PPARD	NM_001171819	6	+	35310334	35395968
PPARG	NM_015869	3	+	12328866	12475855
PPARGC1A	NM_013261	4	-	23756663	23905712
PPIF	NM_005729	10	+	81107219	81115093
PPM1D	NM_003620	17	+	58677543	58743640
PPP1CA	NM_001008709	11	-	67165651	67188654
PPP1R15A	NM_014330	19	+	49375648	49379319
PPP1R1B	NM_001242464	17	+	37782992	37792879
PPP3CA	NM_000944	4	-	101944565	102269435
PRAMEF11	NM_001146344	1	-	12884467	12891264
PRB2	NM_006248	12	-	11544473	11653975
PRDM16	NM_199454	1	+	2985731	3355185
PRDX1	NM_181697	1	-	45976706	45988719
PREP	NM_002726	6	-	105725439	105850999
PRICKLE4	NM_013397	6	+	41748086	41757879
PRKACG	NM_002732	9	-	71627448	71629039
PRKAR2A	NM_004157	3	-	48782029	48885279
PRKAR2B	NM_002736	7	+	106685093	106802256
PRKCA	NM_002737	17	+	64298753	64806862
PRKCD	NM_212539	3	+	53190024	53226733
PRKCZ	NM_001033581	1	+	1981908	2116834
PRKDC	NM_006904	8	-	48685668	48872743
PRKG1	NM_006258	10	+	52750910	54058110
PRKG2	NM_006259	4	-	82008523	82136271
PRM1	NM_002761	16	-	11374692	11375207
PRM2	NM_002762	16	-	11369492	11370337
PROCR	NM_006404	20	+	33759739	33765165
PROK2	NM_001126128	3	-	71820805	71834357
PROP1	NM_006261	5	-	177419235	177423243
PRUNE2	NM_015225	9	-	79226291	79521003
PSEN1	NM_007318	14	+	73603125	73690399
PSMD3	NM_002809	17	+	38137020	38154213
PSPC1	NM_001042414	13	-	20248891	20357159
PTCH1	NM_001083606	9	-	98205261	98279339
PTCRA	NM_001243169	6	+	42883726	42893575
PTEN	NM_000314	10	+	89622869	89731687
PTGER1	NM_000955	19	-	14583277	14586174
PTGER3	NM_198715	1	-	71318035	71513491
PTGER4	NM_000958	5	+	40679599	40693837
PTGES	NM_004878	9	-	132500609	132515344
PTGES2	NM_025072	9	-	130882971	130890741
PTGES3	NM_006601	12	-	57057124	57082192
PTGS1	NM_080591	9	+	125132808	125157982
PTGS2	NM_000963	1	-	186640922	186649559
PTHLH	NM_198964	12	-	28111016	28125638
PTK2	NM_005607	8	-	141667998	142012315
PTK2B	NM_173174	8	+	27168998	27316908
PTPDC1	NM_152422	9	+	96793075	96872138
PTPLAD1	NM_016395	15	+	65822755	65870693
PTPN1	NM_002827	20	+	49126857	49201300
PTPN11	NM_002834	12	+	112856154	112947717
PTPN22	NM_001193431	1	-	114356432	114414381
PTPRD	NM_001171025	9	-	8314245	10612723
PTPRJ	NM_002843	11	+	48002109	48192394
PVRL1	NM_203286	11	-	119494119	119599794
QKI	NM_006775	6	+	163835031	163999628
QSOX2	NM_181701	9	-	139098178	139137687
R3HDM1	NM_015361	2	+	136289024	136482840
RAB27A	NM_004580	15	-	55495163	55611311
RAB38	NM_022337	11	-	87846409	87908635
RAB3GAP1	NM_001172435	2	+	135809834	135933964
RAD51	NM_002875	15	+	40986971	41024356
RAD52	NM_134424	12	-	1020901	1099219
RAE1	NM_001015885	20	+	55926065	55954267
RAG1	NM_000448	11	+	36532258	36614706
RAG2	NM_001243785	11	-	36597123	36619829
RAI1	NM_030665	17	+	17584786	17714767
RAPGEF5	NM_012294	7	-	22157855	22396763
RAPSN	NM_032645	11	-	47459307	47470730
RARB	NM_016152	3	+	25215822	25639423
RASD1	NM_016084	17	-	17397750	17399709
RB1	NM_000321	13	+	48877882	49056122
RBFOX1	NM_145892	16	+	6069094	7763340
RBM23	NM_001077351	14	-	23369853	23388396
RBM4B	NM_031492	11	-	66432464	66445392
RBMS3	NM_001003793	3	+	29322472	30051886
RCAN1	NM_203418	21	-	35885439	35987441
RCL1	NM_005772	9	+	4792833	4885917
RECQL4	NM_004260	8	-	145736666	145743229
RELA	NM_001243984	11	-	65421066	65430565
RELN	NM_005045	7	-	103112230	103629963
REST	NM_005612	4	+	57774041	57802010
RET	NM_020630	10	+	43572474	43625799
RFTN1	NM_015150	3	-	16355080	16555533
RGS16	NM_002928	1	-	182567757	182573548
RHCE	NM_138617	1	-	25688739	25756683
RHD	NM_016124	1	+	25598883	25656936
RHO	NM_000539	3	+	129247481	129254187
RHOD	NM_014578	11	+	66824288	66839488
RHOXF2	NM_032498	23	+	119292466	119297945
RHPN2	NM_033103	19	-	33469497	33555824
RICTOR	NM_152756	5	-	38938020	39074510
RNF135	NM_197939	17	+	29295802	29326929
RNF141	NM_016422	11	-	10533224	10562777
RNF149	NM_173647	2	-	101887680	101925178
RNF219	NM_024546	13	-	79188420	79233314
RNF43	NM_017763	17	-	56429860	56494956
RNF44	NM_014901	5	-	175953697	175965026
ROR1	NM_001083592	1	+	64239689	64647181
ROR2	NM_004560	9	-	94325372	94712444
RORA	NM_134262	15	-	60780482	61521518
RORB	NM_006914	9	+	77112251	77308093
RORC	NM_001001523	1	-	151778546	151804348
RPA1	NM_002945	17	+	1732995	1803376
RPE65	NM_000329	1	-	68894504	68915642
RPGRIP1 	NM_020366	14	+	21756097	21819460
RPIA	NM_144563	2	+	88991161	89050452
RPL5	NM_000969	1	+	93297581	93307481
RPP38	NM_183005	10	+	15139178	15181817
RPS19	NM_001022	19	+	42363987	42376994
RPS6KB1	NM_003161	17	+	57970406	58027925
RPTOR	NM_020761	17	+	78518618	78940173
RSPO2	NM_178565	8	-	108911543	109095913
RTF1	NM_015138	15	+	41700605	41775761
RUNX2	NM_001024630	6	+	45295893	45632086
RUNX3	NM_001031680	1	-	25226001	25291612
RXFP2	NM_130806	13	+	32313673	32377009
RXRG	NM_006917	1	-	165370158	165414592
RYBP	NM_012234	3	-	72420975	72496069
S100B	NM_006272	21	-	48018530	48025121
SAA2	NM_030754	11	-	18259779	18270221
SALL1	NM_002968	16	-	51169885	51185278
SASH1	NM_015278	6	+	148593439	148873186
SATB1	NM_001195470	3	-	18386878	18487080
SATB2	NM_001172517	2	-	200134222	200335989
SBNO1	NM_001167856	12	-	123773655	123849390
SCAMP3	NM_005698	1	-	155225769	155232221
SCG3	NM_013243	15	+	51973549	52013223
SCGN	NM_006998	6	+	25652428	25702011
SCMH1	NM_001031694	1	-	41492870	41707826
SCML1	NM_006746	23	+	17755568	17773108
SCN10A	NM_006514	3	-	38738292	38835501
SCN11A	NM_014139	3	-	38887259	38995142
SCN1A	NM_001165963	2	-	166845669	167005642
SCN2A	NM_021007	2	+	166095911	166248820
SCN3A	NM_006922	2	-	165944029	166060577
SCN9A	NM_002977	2	-	167051694	167232503
SCP2	NM_001007100	1	+	53392900	53517375
SDHC	NM_001035511	1	+	161284046	161334535
SDR16C5	NM_138969	8	-	57212568	57233335
SEC14L1	NM_001039573	17	+	75082797	75213181
SELP	NM_003005	1	-	169558086	169599431
SEMA3C	NM_006379	7	-	80371853	80551675
SEMA3E	NM_012431	7	-	82993221	83278479
SEMA3G	NM_020163	3	-	52467068	52479101
SEMA6A	NM_020796	5	-	115779250	115910630
SEMG1	NM_003007	20	+	43835637	43838414
SEMG2	NM_003008	20	+	43849940	43853099
SENP6	NM_015571	6	+	76311224	76427997
SEPT3	NM_145733	22	+	42372275	42394225
SERPINA1	NM_001002235	14	-	94843083	94857030
SERPINA6	NM_001756	14	-	94770584	94789731
SERPINE1	NM_001165413	7	+	100770369	100782547
SERPINE2	NM_006216	2	-	224839764	224904036
SERPINH1	NM_001207014	11	+	75273100	75283849
SETBP1	NM_015559	18	+	42260137	42648475
SF1	NM_201997	11	-	64532075	64546316
SF3B4	NM_005850	1	-	149895208	149900236
SFPQ	NM_005066	1	-	35641978	35658749
SFTPA1	NM_001164644	10	+	81370694	81375199
SFTPA2	NM_001098668	10	-	81315607	81320163
SGIP1	NM_032291	1	+	66999065	67213982
SH2B3	NM_005475	12	+	111843751	111889427
SH3BGR	NM_001001713	21	+	40817780	40887433
SH3BP5	NM_001018009	3	-	15295862	15382901
SHC1	NM_183001	1	-	154934773	154946959
SHC4	NM_203349	15	-	49115931	49255641
SI	NM_001041	3	-	164696685	164796283
SIK3	NM_025164	11	-	116714117	116969153
SIL1	NM_001037633	5	-	138282408	138629246
SIRT1	NM_001142498	10	+	69644426	69678147
SIRT3	NM_001017524	11	-	215029	236931
SIRT6	NM_016539	19	-	4174105	4182601
SIRT7	NM_016538	17	-	79869814	79879199
SIX6	NM_007374	14	+	60975668	60979568
SKI	NM_003036	1	+	2160133	2241652
SKP1	NM_006930	5	-	133484632	133512729
SLBP	NM_006527	4	-	1694526	1714282
SLC12A2	NM_001046	5	+	127419457	127525380
SLC13A1	NM_022444	7	-	122753584	122840040
SLC14A2	NM_007163	18	+	42792946	43263072
SLC15A4	NM_145648	12	-	129277738	129308541
SLC17A1	NM_005074	6	-	25783124	25832287
SLC19A2	NM_006996	1	-	169433146	169455241
SLC22A1	NM_153187	6	+	160542820	160579750
SLC22A12	NM_144585	11	+	64358112	64369825
SLC22A18	NM_183233	11	+	2920950	2946476
SLC22A4	NM_003059	5	+	131630135	131679899
SLC22A5	NM_003060	5	+	131705400	131731306
SLC24A3	NM_020689	20	+	19193289	19703581
SLC24A4	NM_153646	14	+	92788924	92967825
SLC24A5	NM_205850	15	+	48413168	48434869
SLC25A2	NM_031947	5	-	140682195	140683630
SLC25A20	NM_000387	3	-	48894355	48936426
SLC27A4	NM_005094	9	+	131102838	131123749
SLC28A1	NM_201651	15	+	85427884	85518876
SLC28A2	NM_004212	15	+	45544427	45568149
SLC28A3	NM_001199633	9	-	86890371	86983413
SLC30A9	NM_006345	4	+	41992488	42092474
SLC35D1	NM_015139	1	-	67465014	67520080
SLC38A9	NM_173514	5	-	54921672	55069022
SLC39A13	NM_152264	11	+	47428682	47438051
SLC39A8	NM_001135146	4	-	103172197	103352415
SLC44A5	NM_001130058	1	-	75667815	76076801
SLC45A1	NM_001080397	1	+	8377885	8404227
SLC45A2	NM_016180	5	-	33944720	33984835
SLC46A3	NM_001135919	13	-	29274200	29293150
SLC6A2	NM_001172501	16	+	55689515	55740104
SLC6A3	NM_001044	5	-	1392904	1445545
SLC6A4	NM_001045	17	-	28521336	28563020
SLC7A3	NM_001048164	23	-	70145429	70150975
SLCO1A2	NM_021094	12	-	21417533	21572528
SLCO1B1	NM_006446	12	+	21284127	21392730
SLCO1B3	NM_019844	12	+	20963635	21243040
SLCO1C1	NM_017435	12	+	20848288	20906320
SLCO5A1	NM_030958	8	-	70579281	70747299
SLIT3	NM_003062	5	-	168088737	168728133
SMOX	NM_175839	20	+	4101626	4168394
SMTN	NM_001207017	22	+	31460090	31500743
SMURF2	NM_022739	17	-	62538412	62658386
SNCG	NM_003087	10	+	88718287	88723017
SNRPB	NM_003091	20	-	2442279	2451499
SNRPN	NM_003097	15	+	25068793	25223870
SNTG1	NM_018967	8	+	50822348	51706678
SOCS2	NM_003877	12	+	93963589	93977263
SOCS5	NM_144949	2	+	46926090	46990268
SOCS6	NM_004232	18	+	67956136	67997436
SOD1	NM_000454	21	+	33031934	33041244
SOD2	NM_001024465	6	-	160090088	160183561
SOX17	NM_022454	8	+	55370494	55373456
SP1	NM_001251825	12	+	53773959	53810230
SP110	NM_004510	2	-	231032008	231090444
SPAG17	NM_206996	1	-	118496287	118727848
SPAG4	NM_003116	20	+	34203808	34208971
SPANXA1	NM_013453	23	+	140677561	140678899
SPATA3	NM_139073	2	+	231860835	231889770
SPATA7	NM_001040428	14	+	88851267	88936694
SPATS2L	NM_001100423	2	+	201170603	201346986
SPECC1L	NM_001254733	22	+	24666784	24813708
SPG7	NM_003119	16	+	89557324	89624176
SPIN1	NM_006717	9	+	91003296	91093622
SRGAP1	NM_020762	12	+	64238072	64541613
SRY	NM_003140	24	-	2654895	2655782
SSSCA1	NM_006396	11	+	65337900	65341413
SST	NM_001048	3	-	187386693	187388201
SSTR3	NM_001051	22	-	37600276	37608416
ST6GAL1	NM_173217	3	+	186648273	186796341
STAB1	NM_015136	3	+	52529353	52558511
STARD3NL	NM_032016	7	+	38217807	38270272
STARD9	NM_020759	15	+	42867856	43013196
STAT2	NM_005419	12	-	56735380	56754037
STAT3	NM_213662	17	-	40465341	40540586
STAT5	NM_003151	2	-	191894301	192016322
STAT5A	NM_003152	17	+	40439564	40463961
STAT5B	NM_012448	17	-	40351185	40428725
STAT6	NM_001178078	12	-	57489186	57525922
STIP1	NM_006819	11	+	63952743	63972020
STK11	NM_000455	19	+	1189405	1228434
STS	NM_000351	23	+	7137471	7272851
STUB1	NM_005861	16	+	730110	732870
STX1A	NM_001165903	7	-	73113534	73134017
SUCLG2	NM_003848	3	-	67410883	67705038
SULT1C2	NM_001056	2	+	108905094	108926371
SUMO1	NM_001005781	2	-	203070902	203103331
SUN1	NM_001130965	7	+	855193	936072
SUPT3H	NM_003599	6	-	44777053	45345788
SV2A 	NM_014849	1	-	149874869	149889434
SV2B	NM_001167580	15	+	91643179	91844539
SYCP2L	NM_001040274	6	+	10748026	10979553
SYN3	NM_001135774	22	-	32908538	33454377
SYT1	NM_001135805	12	+	79257772	79845788
SYT17	NM_016524	16	+	19179292	19279652
TAB1	NM_006116	22	+	39795745	39833132
TAC1	NM_003182	7	+	97361219	97369784
TACC3	NM_006342	4	+	1723216	1746905
TACR1	NM_015727	2	-	75273589	75426826
TACR2	NM_001057	10	-	71163658	71176674
TAF1	NM_138923	23	+	70586088	70752224
TAL2	NM_005421	9	+	108424737	108425385
TAOK1	NM_020791	17	+	27717481	27878922
TARDBP	NM_007375	1	+	11072413	11085796
TAS1R1	NM_177540	1	+	6615240	6639817
TAS1R3	NM_152228	1	+	1266693	1270686
TAS2R38	NM_176817	7	-	141672430	141673573
TBC1D4 	NM_014832	13	-	75858799	76056250
TBP	NM_001172085	6	+	170863389	170881958
TBX1	NM_080646	22	+	19744225	19771116
TBX15 	NM_152380	1	-	119425665	119532179
TBX2	NM_005994	17	+	59477256	59486827
TCEAL2	NM_080390	23	+	101380659	101382684
TCF12	NM_003205	15	+	57210820	57591479
TCF4	NM_001243236	18	-	52889561	53332018
TCHH	NM_007113	1	-	152078792	152087930
TCL1A	NM_001098725	14	-	96176303	96180533
TCP11	NM_018679	6	-	35085847	35116387
TEAD1	NM_021961	11	+	12695968	12966298
TEKT2	NM_014466	1	+	36549675	36553876
TERC	NR_001566	3	-	169482307	169482848
TERF1	NM_017489	8	+	73921096	73960357
TERF2	NM_005652	16	-	69389463	69442474
TERT	NM_198253	5	-	1253261	1295184
TET2	NM_017628	4	+	106067031	106200973
TFAP2A	NM_001042425	6	-	10393418	10419892
TFDP1	NM_007111	13	+	114239002	114295788
TGDS	NM_014305	13	-	95226307	95248529
TGFB1	NM_000660	19	-	41807491	41859838
TGFB2	NM_001135599	1	+	218518675	218617961
THADA	NM_022065	2	-	43393799	43823185
THRB	NM_001252634	3	-	24158644	24536773
TIMELESS	NM_003920	12	-	56810156	56843200
TJP1	NM_175610	15	-	29991570	30261068
TLE3	NM_005078	15	-	70340128	70390515
TLR1	NM_003263	4	-	38792297	38858438
TLR10	NM_001017388	4	-	38773859	38784611
TLR2	NM_003264	4	+	154605440	154627242
TLR3	NM_003265	4	+	186990305	187009223
TLR5	NM_003268	1	-	223282747	223316624
TLR6	NM_006068	4	-	38825328	38858438
TLR6 	NM_006068	4	-	38825328	38858438
TLR7	NM_016562	23	+	12885201	12908499
TLR8 	NM_138636	23	+	12924738	12941288
TLR9	NM_017442	3	-	52255095	52273183
TM7SF4	NM_030788	8	+	105351314	105368917
TMCC2	NM_001242925	1	+	205197037	205242471
TMCO1	NM_019026	1	-	165693527	165796992
TMEM121	NM_025268	14	+	105992939	105996539
TMEM175	NM_032326	4	+	926174	952444
TMEM176A	NM_018487	7	+	150497490	150502208
TMEM176B	NM_001101314	7	-	150488372	150498448
TMEM38B	NM_018112	9	+	108456805	108538893
TMEM44	NM_138399	3	-	194308401	194354418
TMPT	NM_182973	19	+	2389768	2426237
TNFAIP3	NM_006290	6	+	138188324	138204451
TNFRSF11A	NM_003839	18	+	59992519	60058516
TNFRSF1B	NM_001066	1	+	12227059	12269285
TNFRSF21	NM_014452	6	-	47199262	47277683
TNFSF15	NM_005118	9	-	117546914	117568408
TNIP3	NM_001128843	4	-	122052562	122148621
TNKS1BP1	NM_033396	11	-	57067102	57092426
TNP2	NM_005425	16	-	11361604	11363390
TNPO3	NM_001191028	7	-	128594233	128695227
TNS1	NM_022648	2	-	218664511	218867718
TOMM40	NM_001128916	19	+	45393825	45406946
TOP1	NM_003286	20	+	39657457	39753127
TOP2A	NM_001067	17	-	38544767	38574202
TOP2B	NM_001068	3	-	25639395	25706398
TOP3B	NM_003935	22	-	22311396	22337240
TOX	NM_014729	8	-	59717976	60031767
TP53	NM_001126117	17	-	7565096	7590868
TP53BP1	NM_001141980	15	-	43699406	43802926
TP63	NM_001114982	3	+	189349204	189615068
TP73	NM_001204190	1	+	3569083	3652765
TPCN2	NM_139075	11	+	68816349	68858072
TPH2	NM_173353	12	+	72332625	72580398
TPMT	NM_000367	6	-	18128541	18155396
TPP2	NM_003291	13	+	103249285	103331523
TRAP1	NM_016292	16	-	3701639	3767598
TREH	NM_007180	11	-	118528025	118550399
TRIM38	NM_006355	6	+	25962916	25987557
TRIM4	NM_033017	7	-	99474580	99517223
TRIP11	NM_004239	14	-	92432334	92507240
TRPA1	NM_007332	8	-	72932151	72987852
TRPM1	NM_001252030	15	-	31293263	31453476
TRPM6	NM_001177310	9	-	77337410	77503010
TRPT1	NM_001033678	11	-	63991270	63993726
TRPV1	NM_080705	17	-	3468737	3539543
TRPV3	NM_145068	17	-	3413795	3461289
TRPV5	NM_019841	7	-	142605266	142630905
TRPV6	NM_018646	7	-	142568955	142583507
TSEN15	NM_052965	1	+	184020784	184043346
TSEN2	NM_001145394	3	+	12525930	12581122
TSLP	NR_045089	5	+	110405759	110413722
TTC28	NM_001145418	22	-	28374001	29075853
TTC4	NM_004623	1	+	55181494	55208330
TTN	NM_133379	2	-	179390715	179695529
TULP4	NM_001007466	6	+	158733691	158932860
TWISTNB	NM_001002926	7	-	19735084	19748710
TXN	NM_001244938	9	-	113006090	113018920
TXNL4A	NM_006701	18	-	77732220	77793949
TYK2	NM_003331	19	-	10461203	10491352
TYR	NM_000372	11	+	88910619	89028927
TYRP1	NM_000550	9	+	12685438	12710290
UBE2I	NM_003345	16	+	1355547	1377019
UBR1	NM_174916	15	-	43235094	43398311
UCP2	NM_003355	11	-	73685711	73694352
UCP3	NM_003356	11	-	73711325	73720480
UFD1L	NM_001035247	22	-	19437432	19466738
UGT1A1	NM_000463	2	+	234526290	234681956
UGT1A10	NM_019075	2	+	234545099	234681951
UGT2B7	NM_001074	4	+	69917080	69978705
UIMC1	NM_001199297	5	-	176332005	176449634
ULBP1	NM_025218	6	+	150285142	150294846
USP26	NM_031907	23	-	132158658	132231137
USP44	NM_001042403	12	-	95910335	95945266
VAV3	NM_001079874	1	-	108113781	108507766
VCP	NM_007126	9	-	35056060	35073246
VCX3B	NM_001001888	23	+	8432870	8434551
VDR	NM_001017535	12	-	48235319	48336831
VEGFA	NM_001025366	6	+	43737920	43754224
VGLL2	NM_182645	6	+	117586720	117594728
VGLL4	NM_001128220	3	-	11597540	11762242
VHL	NM_198156	3	+	10182691	10195354
VIP	NM_194435	6	+	153071931	153080902
VKORC1	NM_206824	16	-	31102162	31107301
VPS37C	NM_017966	11	-	60897727	60929089
VTN	NM_000638	17	-	26691289	26700110
VWA5A	NM_198315	11	+	123986068	124018428
WARS2	NM_201263	1	-	119573838	119683295
WDR37	NM_014023	10	+	1095477	1178237
WDR65	NM_001195831	1	+	43637819	43720029
WDR66	NM_001178003	12	+	122355767	122441833
WNT10A	NM_025216	2	+	219745084	219764303
WNT3	NM_030753	17	-	44839871	44910520
WRN	NM_000553	8	+	30890777	31031285
WT1	NM_000378	11	-	32409320	32457176
WTAP	NM_152858	6	+	160146616	160177352
WWC2	NM_024949	4	+	184020445	184241930
WWOX	NM_130844	16	+	78133309	79246564
XPA	NR_027302	9	-	100437190	100459691
XRCC5	NM_021141	2	+	216972186	217071026
XRCC6	NM_001469	22	+	42017122	42060052
XRN2	NM_012255	20	+	21283941	21370463
XYLT2	NM_022167	17	+	48423392	48440499
YWHAZ	NM_001135702	8	-	101928752	101965623
ZAP70	NM_207519	2	+	98330022	98356325
ZBTB16	NM_001018011	11	+	113930314	114121398
ZBTB24	NM_014797	6	-	109783718	109804440
ZBTB38	NM_001080412	3	+	141043054	141168634
ZBTB40	NM_001083621	1	+	22778343	22857650
ZBTB46	NM_025224	20	-	62375018	62462597
ZCCHC6	NM_001185074	9	-	88902647	88969402
ZEB2 	NR_033258	2	-	145141647	145282147
ZFAND3	NM_021943	6	+	37787274	38122400
ZFAT	NM_001029939	8	-	135490030	135725292
ZIC1	NM_003412	3	+	147111208	147228080
ZMIZ1	NM_020338	10	+	80828791	81076285
ZMPSTE24	NM_005857	1	+	40723721	40759856
ZNF229	NM_014518	19	-	44921684	44952766
ZNF248	NM_021045	10	-	38065453	38147034
ZNF280B	NM_080764	22	-	22838766	22863505
ZNF320	NM_207333	19	-	53367042	53400946
ZNF341	NM_032819	20	+	32319462	32380075
ZNF365	NM_014951	10	+	64133915	64431771
ZNF433	NM_001080411	19	-	12125531	12146556
ZNF462	NM_021224	9	+	109625377	109775915
ZNF473	NM_001006656	19	+	50528970	50556671
ZNF652	NM_001145365	17	-	47366567	47439835
ZNF703	NM_025069	8	+	37553268	37557539
ZNF746	NM_001163474	7	-	149169883	149194908
ZNF788	NR_027049	19	+	12203077	12225494
ZNF93	NM_031218	19	+	20011721	20046384
ZNFX1	NM_021035	20	-	47854482	47894963
ZP2	NM_003460	16	-	21208772	21225831
ZP3	NM_001110354	7	+	76026834	76071388
ZP4	NM_021186	1	-	238041163	238054222
ZPLD1	NM_175056	3	+	101818087	102198685
ZSWIM6	NM_020928	5	+	60628099	60841999
eNOS3	NM_021204	4	+	83351632	83382328
hif3a	NM_152795	19	+	46800302	46846690
DNAH11	NM_003777	7	+	21582832	21941457
KCNQ1	NR_040711	11	+	2465913	2870340
MAPK8	NM_139047	10	+	49514681	49647403
NFKB2	NM_001077493	10	+	104153866	104162286
PPP2R2B	NM_001127381	5	-	145967935	146464347
TLR4	NR_024169	9	+	120466452	120479769
ALG10	NM_032834	12	+	38710379	38717784
AMY1A	NM_001008221	1	+	104197911	104207173
AMY1A	NM_001008221	1	-	104230036	104239302
AREG	NM_001657	4	+	75310814	75320726
ATM	NM_000051	11	+	108093210	108239829
BAK1	NM_001188	20	-	31276722	31278816
CDY1B	NM_001003895	24	+	20137666	20140477
CDY1B	NM_001003895	24	-	26191375	26194166
CDY2A	NM_004825	24	-	19989289	19992100
CDY2B	NM_001001722	24	-	19989289	19992100
CSH1	NM_001317	17	-	61949371	61951126
CYP2A6	NM_000762	19	-	41381343	41388657
CYP4A11	NM_000778	1	+	47603106	47615413
CYP4A22	NM_001010969	1	-	47394848	47407156
FOXD4L2	NM_001099279	9	+	42717233	42720342
GH1	NM_022560	17	-	61972274	61974021
HBA1	NM_000558	16	+	222845	223709
HBA1	NM_000558	16	+	222845	223709
HBA1	NM_000558	16	+	226649	227521
HBA2	NM_000517	16	+	226678	227521
KRT8	NM_002273	8	+	62490778	62492230
KRTAP2-4	NM_033184	17	-	39215494	39216344
KRTAP4-6	NM_030976	17	+	39240458	39241396
LHCGR	NM_000233	2	-	48859427	48895804
OPN1MW	NM_000513	23	+	153485202	153499470
OPN1MW2	NM_001048181	23	+	153485202	153498755
POLR2J	NM_006234	7	-	102178364	102213103
POLR2J2	NM_032959	7	-	102178364	102213103
RHD	NM_016124	1	-	25688739	25756683
RHOXF2	NM_032498	23	-	119206240	119211707
SFTPA2	NM_001098668	10	+	81370694	81375196
SPANXA1	NM_013453	23	-	140671795	140673133
TSEN2	NM_001145394	4	+	176415764	176417151
AGER	NM_001206929	6	-	32148744	32152101
BAG6	NM_001199698	6	-	31606804	31620482
BTNL2	NM_019602	6	-	32361739	32374905
C6orf10	NM_006781	6	-	32256302	32339689
C6orf48	NM_001040438	6	+	31802384	31807543
CFTR	NM_000492	7	+	117105837	117356025
COL11A2	NM_080680	6	-	33130457	33160276
CYP21A1P	NR_040090	6	+	31973412	31976686
CYP21A2	NM_001128590	6	+	31973358	31976712
CYP21A2	NM_001128590	6	+	32006041	32009447
DDX39B	NR_037852	6	-	31497995	31510252
EGFL8	NR_037860	6	+	32121217	32136062
F11	NM_000128	4	+	187187098	187210835
F7	NM_000131	13	+	113760101	113774995
HCG27	NR_026791	6	+	31165536	31171745
HCP5	NR_040662	6	+	31368478	31445283
HLA-A	NM_002116	6	+	29909036	29913661
HLA-B	NM_005514	6	-	31321648	31324989
HLA-DQA2	NM_020056	6	+	32709118	32714992
HLA-DQB1	NM_001243962	6	-	32627240	32636160
HLA-DQB2	NM_001198858	6	-	32723874	32731330
HLA-DRB1	NM_001243965	6	-	32546545	32557625
HSPA1A	NM_005345	6	+	31795511	31798031
HSPA1A	NM_005345	6	+	31783290	31785723
HSPA1B	NM_005346	6	+	31783290	31785723
HSPA1B	NM_005346	6	+	31795511	31798031
IL17A	NM_002190	6	+	52051184	52055436
IL17C	NM_013278	16	+	88704998	88706882
IL17D	NM_138284	13	+	21276265	21297237
MSH5	NM_172165	6	+	31707724	31732622
NOTCH4	NM_004557	6	-	32162619	32191844
OR2J3	NM_001005216	6	+	29079586	29080661
OR2W1	NM_030903	6	-	29011989	29013017
PBX2	NM_002586	6	-	32152509	32157963
PPT2	NM_005155	6	+	32121217	32134011
PRNP	NM_183079	20	+	4666796	4682236
SKIV2L	NM_006929	6	+	31926580	31937532
TAP2	NM_000544	6	-	32789609	32806600
TNF	NM_000594	6	+	31543343	31546113
TNXB	NM_032470	6	-	31976196	31981050
TNXB	NM_032470	6	-	32008930	32083111
TRIM10	NM_052828	6	-	30119721	30128711
ZBTB12	NM_181842	6	-	31867383	31869769
ZNRD1	NM_170783	6	+	30026675	30032686
C5orf50	NM_001089584	5	+	171212875	171221602
CBARA1	NM_033337	10	-	74127083	74385949
CIART	NM_020313	1	+	150254942	150259505
CIPC	NM_032630	14	+	77564439	77583630
DEC2	NM_017418	12	-	26272958	26278060
FOXO6	NM_005938	1	+	41827593	41849263
FVL	NM_001171937	1	-	169481191	169555826
HIF2A	NM_017902	2	+	46520805	46613842
ITGB4BP	NM_001005619	20	-	33866708	33872788
LINC01432	NR_033858	20	+	22034727	22055292
LOC101927697	NR_045680	5	-	157747711	157836781
MICA	NR_036524	6	+	31367560	31383092
MLK1	NM_138569	14	-	71189242	71276251
