# Supplementary material for: The Diversity of REcent and Ancient huMan (DREAM): A New Microarray for Genetic Anthropology and Genealogy, Forensics, and Personalized Medicine
Source: Genome Biol Evol. 2017 Nov 20;9(12):3225–37. doi: 10.1093/gbe/evx237 (PMC5726468; doi:10.1093/gbe/evx237)
Supplement: Supplementary Figures and Tables [file evx237_supp.zip › Table S6 - IBD.xlsx]

## Sheet: Sheet1
ID	Pop	Denisovan (1000 GP)	Denisovan (DREAM)	Neanderthal (1000 GP)	Neanderthal (DREAM)
HG02589	ACB	4305121	2863001	3132907	3956640
HG02611	ACB	4035787	4626535	3332865	3182315
HG02583	ACB	4458089	4636435	3707568	5874045
HG02562	ACB	4269727	4651258	3435489	4899740
HG03088	ACB	4435964	5086762	3566404	7127859
HG02970	ACB	4396592	5223736	2748277	4038877
HG03100	ACB	4208731	5275778	2988638	4899715
HG03114	ACB	4356728	5339502	3040712	5409244
HG02613	ACB	4362091	5374452	3432541	4783119
HG02585	ACB	4249455	5473261	3603847	4528359
HG02574	ACB	3950586	5478689	3157925	5014071
HG02573	ACB	4220625	5506634	3322238	5484528
HG02953	ACB	4201045	5650492	2834382	3038076
HG02941	ACB	4104541	5743205	3399648	6373941
HG02588	ACB	4364394	5747763	3095860	4327079
HG03115	ACB	4252641	5871351	3259510	3847442
HG02610	ACB	3922996	5974635	2996839	4909137
HG02623	ACB	4626269	5980360	3427072	4330566
HG03073	ACB	5392334	6018509	3901466	6086085
HG02938	ACB	4335205	6056234	3630078	4498462
HG02582	ACB	4035421	6070829	2954963	5858085
HG02628	ACB	4405993	6158844	3928119	6058587
HG02570	ACB	4043544	6170085	2842498	4845381
HG02614	ACB	4253568	6225517	3813983	6139794
HG02561	ACB	3978702	6267029	3256258	4466384
HG03109	ACB	4518544	6276756	3680340	5148471
HG02974	ACB	4010043	6339970	2948589	6559266
HG02979	ACB	4883852	6401632	3937096	5440813
HG03105	ACB	4319590	6438329	3239758	6735695
HG03117	ACB	4485485	6499187	3347043	3646530
HG02594	ACB	4270084	6500086	3689778	6109834
HG03108	ACB	4685716	6546421	3312555	4620700
HG02464	ACB	4560461	6549283	3168518	7627068
HG02971	ACB	4254513	6798206	3681531	5791440
HG02973	ACB	4295977	6821106	3165534	5847774
HG02465	ACB	4650311	6942781	3660226	5428471
HG03054	ACB	5195558	6990022	3951329	6037590
HG02977	ACB	4334277	7002733	3311852	5823196
HG02922	ACB	4276215	7018055	2800677	5835513
HG02462	ACB	4176764	7023918	3529821	7870242
HG03112	ACB	4380710	7036943	3253105	4976029
HG02944	ACB	4213673	7099398	3103952	4870511
HG02923	ACB	3720357	7114348	2993877	6942512
HG02568	ACB	3900191	7134769	3114669	5814188
HG03103	ACB	4177801	7136886	2918921	7444892
HG02946	ACB	4369892	7247879	3626403	6598289
HG03099	ACB	4145130	7321393	2791137	4141321
HG02571	ACB	4464688	7399004	3014969	6134326
HG02595	ACB	4418443	7456096	3512183	5978702
HG02976	ACB	4600522	7508032	3531674	5142026
HG03055	ACB	6136003	7563018	4104044	7218469
HG02620	ACB	4476889	7595940	3511300	5267165
HG02943	ACB	4393076	7637053	4155986	7221625
HG03097	ACB	5444425	7672428	4267629	7217211
HG03061	ACB	6153064	7814275	4288755	7872034
HG02952	ACB	4476142	7818792	3612295	4296716
HG03091	ACB	5845500	7867691	4537890	6623225
HG02461	ACB	4446538	7946663	3885804	7647110
HG02586	ACB	4192701	7998815	3023900	5935458
HG03052	ACB	5606158	8081612	4212655	6834441
HG03082	ACB	4919265	8107792	3975776	6102903
HG02621	ACB	4550271	8137350	3313250	7905629
HG03072	ACB	5710359	8273734	3933185	8418121
HG03069	ACB	5909689	8295715	4113525	7275993
HG02981	ACB	4577920	8407859	3510510	5170689
HG02624	ACB	4345650	8446201	3655471	5568080
HG03095	ACB	5409299	8492848	4065327	5702539
HG02968	ACB	4604551	8563990	3159467	6905804
HG03085	ACB	5242683	8684369	4172862	6273744
HG03057	ACB	5228785	8780230	4268282	6857295
HG03066	ACB	5628422	8863231	4162113	5666865
HG02947	ACB	4861100	8925279	3221673	8179520
HG03224	ACB	5869342	9054419	4190907	9610612
HG03063	ACB	5424873	9261387	4257008	7354618
HG03096	ACB	5744692	9304473	4436390	6469964
HG03060	ACB	5511501	9404049	3692624	7539726
HG03212	ACB	5691559	9719518	4358777	8460677
HG03209	ACB	5679245	9788463	4213070	7485729
HG03074	ACB	5615135	9932615	4316976	7445790
HG02634	ACB	4215765	10003030	3643240	5134766
HG03079	ACB	5248811	10023203	4388731	10429241
HG03086	ACB	5409845	10162601	4379397	9962477
HG03081	ACB	6065682	10211172	4235944	8116370
HG03084	ACB	5267757	10303109	4067264	7269900
HG03064	ACB	5179010	10341560	4622168	7390155
HG03077	ACB	4889681	11181723	3836992	5711058
HG03111	ACB	4264700	11693977	3097552	4115962
HG02629	ACB	4807661	12148282	3156096	5597161
HG03058	ACB	5044898	12653726	3686684	8092467
HG03078	ACB	5600449	14403764	4486018	11519757
HG01798	CDX	1854115	1697660	7120727	8372344
HG01800	CDX	1715646	1852042	5520709	7651968
HG01796	CDX	2322856	2069963	5808016	5924962
HG01795	CDX	2139822	2215245	7956720	9650117
HG00879	CDX	1686585	2299222	8237998	9182202
HG01046	CDX	1587615	2370128	6282077	9020544
HG01794	CDX	2039040	2395206	6285278	7843582
HG01031	CDX	1438562	2474566	5973033	8069526
HG00844	CDX	1817643	2492525	7071447	8660204
HG01028	CDX	1867674	2536919	6369319	7850152
HG00881	CDX	2168797	2572746	7494021	7531932
HG00982	CDX	1811376	2772720	7065605	9111076
HG01806	CDX	2137132	2788682	8170646	13304456
HG01804	CDX	1756987	2840402	5902999	5208914
HG00867	CDX	1802369	2917201	8153935	12545642
HG01802	CDX	2770960	2941188	7037056	7305493
HG00956	CDX	2209512	2944869	8961480	10730546
HG01799	CDX	2027186	2975662	6462153	6638398
HG01805	CDX	2345716	3015852	6849279	8256297
HG00759	CDX	1601993	3103682	6648357	6212564
HG01029	CDX	1410388	3127446	6318385	10229920
HG00766	CDX	2113877	3156107	8241085	10280259
HG01808	CDX	2090752	3488592	6988734	10533872
HG00864	CDX	1857031	3507485	7231078	8813058
HG01809	CDX	1641908	3508813	7844525	8253045
HG01807	CDX	2382130	3750560	7646499	11957864
HG00851	CDX	3123048	4022370	6526252	7641281
HG00978	CDX	2387799	4102991	7461862	9838428
HG01801	CDX	2010812	4786479	7865852	9515590
HG01797	CDX	2660287	4990288	8859314	9636297
NA07051	CEU	1002450	575565	11844061	8103675
NA11932	CEU	914004	1000648	7897548	7689293
NA06989	CEU	894888	1044798	7901603	8720295
NA11931	CEU	971258	1381546	8704262	8349718
NA11830	CEU	1415150	1433757	8228296	6498173
NA11892	CEU	1306279	1677781	7856710	8508601
NA11919	CEU	1159650	1742451	7358073	8647332
NA07357	CEU	1334023	1768248	7924166	9508008
NA11881	CEU	751688	1812161	7396890	9288046
NA11918	CEU	1206698	1858923	8420282	9793198
NA11930	CEU	1150460	1884372	8851458	7847542
NA07037	CEU	1435263	1949490	7537243	7445044
NA07056	CEU	1333391	2038402	8631265	8675783
NA11920	CEU	1296421	2076385	6790329	9842430
NA11840	CEU	1079203	2110581	9812352	10506897
NA10847	CEU	1390243	2180095	8404745	10765922
NA10851	CEU	1064015	2223269	8561900	9377070
NA11829	CEU	1337301	2229118	8835572	9527213
NA11843	CEU	1087033	2312846	8374862	7738545
NA06984	CEU	1203956	2330697	9445491	9661527
NA11894	CEU	1269428	2459942	8315632	7659152
NA11832	CEU	1389914	2478957	8987725	9012113
NA11831	CEU	1472439	2613788	9354034	9182009
NA07000	CEU	1800483	2630170	9804068	11492694
NA07347	CEU	1202900	2720159	7354282	7527016
NA07048	CEU	1747945	2994228	8925015	9389058
NA06994	CEU	1298527	3004091	9065524	12615400
NA06986	CEU	1133228	3236348	10800656	10175042
NA11893	CEU	1173488	3494868	8536328	13463259
NA06985	CEU	1410064	3655563	9509522	12006733
NA18545	CHB	1508720	999765	7201934	8304097
NA18559	CHB	2058745	1479821	7987273	7441408
NA18539	CHB	1962054	1503123	7417820	5436408
NA18546	CHB	2058262	2199113	7653794	10916038
NA18549	CHB	1625535	2239682	6891705	7394836
NA18528	CHB	2429421	2278565	7753179	8594081
NA18526	CHB	2006550	2316104	5979891	6857176
NA18530	CHB	1894221	2372943	7111802	6344087
NA18533	CHB	2124817	2426628	7265147	10008010
NA18557	CHB	1896041	2455433	7052117	10344079
NA18552	CHB	2182619	2522144	6021959	9191604
NA18558	CHB	2401137	2581159	7619461	9394701
NA18553	CHB	2077319	2588974	6884816	7465585
NA18531	CHB	2138243	2591479	7240838	8234066
NA18537	CHB	2424942	2932171	6036757	7356905
NA18560	CHB	2263173	3114912	6925890	7162955
NA18543	CHB	2069824	3163819	6663561	6419606
NA18544	CHB	2409681	3251661	7196427	10835811
NA18536	CHB	2610369	3270368	8075498	15635068
NA18538	CHB	2464940	3300614	7126630	8680969
NA18534	CHB	2334652	3492722	8894369	14405825
NA18535	CHB	2268278	3939171	8535095	11792733
NA18532	CHB	2186692	3941689	6841971	8698477
NA18525	CHB	3194504	3975725	6436173	8260609
NA18555	CHB	2863176	4121305	7584246	6800048
NA18547	CHB	2194821	4151706	7452436	11449973
NA18548	CHB	2628399	4474766	7249393	7119150
NA18550	CHB	2612330	4564941	7100363	8487308
NA18542	CHB	1852297	4876789	7834801	10679389
NA18541	CHB	3095565	5509337	9356170	13045964
HG00442	CHS	1561687	1659172	7125700	7105619
HG00419	CHS	1888260	1774955	7441989	9053241
HG00403	CHS	1972090	1926583	7516545	8469567
HG00406	CHS	2217701	2040369	7257553	7952919
HG00436	CHS	2363522	2069004	6360814	5753529
HG00446	CHS	1838173	2169355	6683662	6987954
HG00410	CHS	2376484	2193038	8016720	12488875
HG00451	CHS	2051081	2219598	5765013	5424836
HG00475	CHS	1973846	2254040	6343558	6449703
HG00452	CHS	2154372	2274037	6701093	6657946
HG00476	CHS	1413879	2373574	6014720	7345760
HG00478	CHS	1922777	2432750	6813275	8440825
HG00409	CHS	1697093	2545691	6463238	9937772
HG00407	CHS	1761077	2561507	6401219	14687783
HG00458	CHS	2176389	2707388	6164556	6555823
HG00464	CHS	2222836	2722690	7442150	7308676
HG00422	CHS	1997383	2907140	7276326	7982027
HG00479	CHS	1774281	2950714	7040754	8698780
HG00428	CHS	1952418	3042243	7499926	8452746
HG00457	CHS	2354673	3078510	8211766	8382334
HG00443	CHS	1984038	3120175	5929285	6414341
HG00445	CHS	2529784	3339153	7346749	7709063
HG00421	CHS	2427533	3365711	6887321	6891454
HG00463	CHS	2347551	3415431	7043704	10999463
HG00437	CHS	2208850	3630747	5585329	8689554
HG00448	CHS	1857369	3648578	7135283	8683750
HG00404	CHS	2057887	4172191	8058290	15844318
HG00449	CHS	2808457	4409508	7447994	7905042
HG00473	CHS	2157131	7417193	11066089	12929243
HG00472	CHS	2222572	8034743	10219207	13977022
HG00174	FIN	1340361	895210	5928454	6146106
HG00277	FIN	1005232	1093813	7629186	8620233
HG00189	FIN	1469927	1372251	8541943	9478955
HG00268	FIN	1157979	1451809	7228989	7640184
HG00190	FIN	864429	1509931	7222271	6855479
HG00171	FIN	927275	1564928	6912177	8024532
HG00176	FIN	1057570	1741924	7004252	8100723
HG00273	FIN	1322891	1854797	9036614	9228706
HG00180	FIN	1220373	1933676	7830587	6272987
HG00280	FIN	930479	2014566	8324818	9470884
HG00269	FIN	1456013	2094995	8529141	12642517
HG00179	FIN	1326657	2199269	8173766	10590914
HG00267	FIN	1407009	2201021	11637025	15488575
HG00181	FIN	1141284	2205769	12146621	14430763
HG00182	FIN	1227830	2237165	7960864	11161600
HG00173	FIN	1728090	2250740	7092668	7794418
HG00271	FIN	984537	2291781	6060516	9118038
HG00275	FIN	1538685	2317718	6606939	7810252
HG00185	FIN	1291528	2352325	10644266	14592729
HG00274	FIN	1558387	2574599	6822726	8644869
HG00186	FIN	1618180	2703020	10191193	13583359
HG00183	FIN	1388353	2931318	7718119	9957310
HG00188	FIN	1042071	3062532	8397289	8854611
HG00272	FIN	1348210	3105640	5890098	6595347
HG00187	FIN	1240810	3339527	7643962	11385971
HG00177	FIN	1056460	3358520	7367938	9004773
HG00178	FIN	1527100	3398635	8450658	10714341
HG00278	FIN	1408082	3474940	9751842	13451829
HG00276	FIN	1265590	3537083	8707287	10099504
HG00266	FIN	1299028	3806277	9442099	8874211
HG00100	GBR	739175	443688	6769938	7188432
HG00118	GBR	754696	653810	6158313	5450264
HG00106	GBR	1093797	962485	7992434	8570650
HG00114	GBR	846140	1139688	6629200	7451107
HG00096	GBR	1345911	1211955	7811520	8443651
HG00099	GBR	1095054	1246956	8143907	7175640
HG00117	GBR	676015	1248842	6237741	7304751
HG00107	GBR	1093454	1276295	7053557	5280123
HG00102	GBR	997777	1583164	6798393	6158360
HG00126	GBR	1026718	1622829	7759674	8353850
HG00097	GBR	1461343	1628072	9591582	9739513
HG00110	GBR	1158820	1699306	7581878	10280387
HG00109	GBR	1246761	1796492	8277222	7337425
HG00113	GBR	1093562	1822635	7792513	7095772
HG00122	GBR	1148871	1968059	7758703	7315180
HG00101	GBR	1057470	2010793	7566206	8755056
HG00120	GBR	855861	2218363	11602280	9148585
HG00128	GBR	1308959	2232947	10851815	6792673
HG00125	GBR	1603631	2264178	8773842	8279146
HG00121	GBR	1044508	2305729	9090454	10905314
HG00123	GBR	1131692	2346408	7826535	9731699
HG00116	GBR	953844	2411183	7873000	6730088
HG00108	GBR	1162632	2414171	11657337	11565304
HG00115	GBR	1181130	2789086	7911956	10566835
HG00127	GBR	1352099	2881903	8300609	7553949
HG00111	GBR	1439844	3025321	8950475	8609159
HG00119	GBR	1303852	3111635	14285834	18449387
HG00103	GBR	1526247	3531693	9380762	11222132
HG00112	GBR	1246684	3627508	7705208	8729416
HG00105	GBR	1748988	4574385	8819466	13100958
HG01506	IBS	1342751	534456	8354216	6947551
HG01501	IBS	1437157	1018729	12353459	11974213
HG01607	IBS	1191426	1112592	8755271	7988714
HG01531	IBS	1319201	1303880	7342390	6681281
HG01606	IBS	1095823	1442858	9480235	9908398
HG01513	IBS	1287567	1523088	7359091	7785812
HG01503	IBS	1246003	1549382	8832541	14031702
HG01504	IBS	1483099	1749231	8492945	8722312
HG01519	IBS	1296057	1783770	10291035	12038985
HG01521	IBS	826302	1852377	9339691	11056590
HG01516	IBS	1208953	1870440	7849963	10527467
HG01518	IBS	953295	1925943	8179736	9085649
HG01537	IBS	1382374	1961613	7529546	7506649
HG01512	IBS	1349085	2084074	9801853	10317739
HG01510	IBS	1279217	2110081	8084647	9166333
HG01500	IBS	908745	2180750	6796728	8890598
HG01524	IBS	1182767	2280600	12844630	11413939
HG01525	IBS	1428322	2305250	9072496	12291360
HG01522	IBS	1228616	2362749	8850629	10313482
HG01527	IBS	1757989	2406334	9382684	11065207
HG01608	IBS	1433244	2416882	9179439	10424583
HG01536	IBS	1269941	2475425	7300911	11396954
HG01515	IBS	1007507	2485200	8271919	9082796
HG01509	IBS	1300709	2521312	7674040	8314213
HG01605	IBS	1050983	2801982	8091324	10444361
HG01507	IBS	1411777	2905180	8374883	8271811
HG01603	IBS	1400662	3101040	9537059	10110218
HG01602	IBS	1254521	3424235	9056813	10672215
HG01530	IBS	1467980	3432750	8671519	9870221
HG01528	IBS	1769240	3669033	9712494	10311450
NA18952	JPT	1675787	1053865	7158807	7289504
NA18954	JPT	2073208	1297467	7223549	7980265
NA18953	JPT	1648650	1411595	8229438	9167377
NA18951	JPT	1698174	1630362	7153851	8304905
NA18949	JPT	1532744	1722770	7969813	10096942
NA18947	JPT	1535885	1819885	9406683	9176130
NA18950	JPT	1716907	2036571	7241081	9743601
NA18940	JPT	1978867	2225050	7514765	8471253
NA18969	JPT	1608489	2236447	8756386	10262809
NA18946	JPT	1670946	2337981	8494068	7326766
NA18968	JPT	1792578	2357688	6644836	7373461
NA18948	JPT	1842030	2447324	7195904	10039111
NA18964	JPT	2011075	2524535	8244738	8830264
NA18970	JPT	1996384	2599692	9416241	11725915
NA18957	JPT	1693097	2613705	6735461	9356673
NA18960	JPT	1858020	2615605	8048915	11659206
NA18963	JPT	1984570	2698580	8055021	11277780
NA18939	JPT	2679447	2763000	7700875	6915244
NA18967	JPT	1938863	2764812	8292558	8514517
NA18942	JPT	1938281	2852569	8550681	12121993
NA18945	JPT	1944806	2944048	8990959	10665237
NA18943	JPT	1794219	2998182	6924477	8102688
NA18956	JPT	1946157	3175338	8151417	10645868
NA18966	JPT	2001654	3250802	8551475	9356831
NA18965	JPT	2776986	3530024	8324003	8700927
NA18962	JPT	2239259	3535738	8121697	8422962
NA18941	JPT	2888388	3555109	8895626	10000020
NA18961	JPT	2303355	3565392	8998674	8945648
NA18959	JPT	3302710	3734952	8098154	8228302
NA18944	JPT	3042205	4560625	8856484	10137579
HG01598	KHV	1771630	1312978	6522043	6780749
HG01860	KHV	1548435	1476421	7194352	8728232
HG01865	KHV	2001091	1579217	8426374	13169029
HG01864	KHV	1955470	2172572	8769832	14413477
HG01862	KHV	2563653	2185878	7064532	8230617
HG01847	KHV	1992121	2392432	5778415	7628718
HG01845	KHV	2158766	2534930	8819281	11340768
HG01843	KHV	2317313	2587665	6869510	7737798
HG01844	KHV	2438705	2595135	7624470	6980244
HG01840	KHV	2483840	2609832	7740785	9683147
HG01857	KHV	2095430	2626980	8558479	10133062
HG01849	KHV	2013361	2635711	7734719	8658626
HG01859	KHV	1710221	2725760	6958088	7170681
HG01848	KHV	2096063	2787199	8509936	9205446
HG01841	KHV	1769911	2824836	6915016	7571535
HG01858	KHV	2308861	2900148	7678170	11026671
HG01597	KHV	2468191	2979661	6932683	8606386
HG01851	KHV	1740752	3064213	5606687	8649301
HG01853	KHV	2577132	3234390	7664166	8031558
HG01600	KHV	2041597	3332977	7108976	9753072
HG01850	KHV	2438417	3397570	8075285	8830842
HG01855	KHV	1775715	3557930	8160873	9173275
HG01599	KHV	2539396	3596437	6544911	9379358
HG01596	KHV	2348741	3826780	7441612	8599660
HG01861	KHV	3803570	4025858	6879645	9308963
HG01852	KHV	2310157	4201276	8370534	10404238
HG01595	KHV	2582302	4213719	8584209	8900960
HG01846	KHV	3114984	4366641	10353881	11015132
HG01863	KHV	2517026	4584071	8895802	12694396
HG01842	KHV	2522088	4992952	10279143	13711422
NA19038	LWK	5496773	6659462	4755243	6514637
NA19041	LWK	5765786	6723907	4264292	4572770
NA19024	LWK	6253517	6948953	5068112	8984631
NA19319	LWK	5536267	7292735	4673317	8236704
NA19307	LWK	5650356	7476174	4428814	6960522
NA19316	LWK	5921368	7523421	4795057	7345321
NA19312	LWK	5339800	7655040	3861550	5700306
NA19035	LWK	5642237	8134071	4066347	6207431
NA19318	LWK	5554597	8248353	4566089	5875624
NA19308	LWK	5958145	8672190	4922116	6475545
NA19027	LWK	5558447	8716481	4364015	6430603
NA19317	LWK	5652406	8808454	4675496	8419737
NA19042	LWK	6022030	8837370	4598875	6565752
NA19017	LWK	5904998	8904360	4845907	6493032
NA19020	LWK	6228928	8932276	4367189	6780517
NA19314	LWK	6359153	9123767	4779064	7346264
NA19036	LWK	5253604	9437906	4545276	4584269
NA19030	LWK	5541425	9564356	4033894	6992463
NA19315	LWK	5930356	9614994	4842622	7032113
NA19310	LWK	5520170	9743635	4468496	6101640
NA19023	LWK	5928145	10190974	4128035	5310689
NA19037	LWK	5957420	10276624	4903616	9432872
NA19028	LWK	6381113	10481255	5235829	7722824
NA19025	LWK	6062405	11220588	4735385	11592547
NA19026	LWK	6204810	11244157	4711624	8242503
NA19031	LWK	6386838	11575918	5200343	7501663
NA19043	LWK	6116079	11745954	4361301	15890506
NA19309	LWK	5957270	11908539	4690059	10240718
NA19320	LWK	5698182	12545364	4120921	9922451
NA19019	LWK	6158498	15216711	4983580	10274255
NA20516	TSI	1222554	1091478	8288830	9100674
NA20502	TSI	1606366	1233519	8568248	9133701
NA20525	TSI	1163835	1368413	7546556	7830020
NA20518	TSI	1496517	1394289	8412272	8989101
NA20512	TSI	1496067	1509155	8230582	9488142
NA20514	TSI	1118336	1704978	9962137	11521205
NA20508	TSI	1054660	1709298	8275918	9353532
NA20521	TSI	1004299	1793477	8040082	10840117
NA20517	TSI	1110968	1839607	7038054	9213960
NA20505	TSI	1204310	1904829	14934580	12446497
NA20509	TSI	1534603	1996369	11554464	11673008
NA20532	TSI	1447658	2021716	11437800	10836430
NA20515	TSI	1164072	2023657	8725131	8809758
NA20520	TSI	1450064	2038702	8974884	9027387
NA20528	TSI	1258026	2139503	7267487	8211285
NA20524	TSI	1296879	2214016	9865927	13828640
NA20511	TSI	1398768	2282194	9245728	11129350
NA20530	TSI	1157259	2288336	8238958	8228889
NA20527	TSI	1175824	2331722	9227531	8366457
NA20522	TSI	1212635	2497603	9168923	9118314
NA20503	TSI	1341146	2550894	8362388	7403612
NA20529	TSI	1320950	2643051	8596096	10774893
NA20506	TSI	1236914	2685346	11155073	12126415
NA20519	TSI	1389416	2722194	10331753	8833656
NA20531	TSI	1362094	2725719	9139405	13312551
NA20504	TSI	1180248	2791150	9187882	11631039
NA20533	TSI	1818531	2897988	9603831	10036988
NA20510	TSI	1283661	3239833	8723116	11317384
NA20507	TSI	1154395	3429924	11315529	16572978
NA20513	TSI	1869968	5202674	11003955	15441230
NA18868	YRI	4066301	4472926	3575960	6025806
NA18504	YRI	3973439	4549558	3451610	6061028
NA18853	YRI	3813337	4573463	3349862	5706753
NA18505	YRI	4272627	4864811	2925261	3539551
NA18520	YRI	4195452	4943415	3260491	4221034
NA18498	YRI	4398228	5157556	3381313	4897552
NA18489	YRI	4260850	5275546	3252115	6243712
NA18873	YRI	4567023	5366830	3583477	5000577
NA18523	YRI	3897774	5437419	2596195	5013439
NA18871	YRI	3784023	5483508	2898284	4463687
NA18870	YRI	4173501	5659297	3014936	3722008
NA18499	YRI	4084044	5768227	3293107	3625661
NA18510	YRI	3899309	5821821	3266567	5170611
NA18501	YRI	4778228	5832052	3224637	3389513
NA18522	YRI	4538270	5930492	3335270	4443683
NA18861	YRI	4241326	6005924	2952774	4076483
NA18856	YRI	3982541	6025620	2926536	3098998
NA18519	YRI	4335667	6163707	3004855	4932384
NA18858	YRI	3971404	6277710	3561134	3935339
NA18488	YRI	4454597	6340968	3001663	4085075
NA18486	YRI	4257728	6520584	3462749	5126154
NA18508	YRI	4967077	6646741	3738118	7048724
NA18865	YRI	4367327	7038907	3331885	6007124
NA18507	YRI	4542522	7043341	3186671	6149616
NA18864	YRI	4031350	7321769	2961479	6435240
NA18516	YRI	4139736	7431790	3149093	3845030
NA18511	YRI	4106835	7450269	3574760	6040102
NA18502	YRI	4592909	7506924	3232787	5967614
NA18867	YRI	3930815	8353257	2928552	2837969
NA18517	YRI	4191626	10572717	3447808	5946341
