# Supplementary material for: The Diversity of REcent and Ancient huMan (DREAM): A New Microarray for Genetic Anthropology and Genealogy, Forensics, and Personalized Medicine
Source: Genome Biol Evol. 2017 Nov 20;9(12):3225–37. doi: 10.1093/gbe/evx237 (PMC5726468; doi:10.1093/gbe/evx237)
Supplement: Supplementary Figures and Tables [file evx237_supp.zip › Table S7 - Populations.xlsx]

## Sheet: Sheet1
Sample	SubPopulation	Population	Country	Lat	Lon	NorthEastAsian	Mediterranean	SouthAfrican	SouthWestAsian	NativeAmerican	Oceanian	SouthEastAsian	NorthernEuropean	SubsaharanAfrican
GRC000868	Romanian_1	Romanian	Romania	44.8	26.06	0.055404	0.416942	1e-05	0.198455	1.6e-05	0.013953	0.029247	0.285962	1e-05
GRC001050	Romanian_3	Romanian	Romania	44.8	26.06	0.015727	0.423453	1e-05	0.236805	0.035126	1e-05	0.018819	0.268611	0.001439
GRC001411	Bulgarian_2	Bulgarian	Bulgaria	42.68	23.32	0.061577	0.439312	1e-05	0.256604	1e-05	1e-05	1e-05	0.234703	0.007764
GRC002130	Romanian_1	Romanian	Romania	44.8	26.06	0.048091	0.423859	1e-05	0.204914	0.026954	1e-05	0.008109	0.287617	0.000436
GRC008679	Bulgarian_1	Bulgarian	Bulgaria	42.68	23.32	0.002937	0.438688	1e-05	0.244085	0.039077	1e-05	0.00755	0.267632	1e-05
GRC010399	Bulgarian_1	Bulgarian	Bulgaria	42.68	23.32	0.033208	0.451955	1e-05	0.212091	0.022227	1e-05	0.02128	0.259209	1e-05
GRC012601	Bulgarian_1	Bulgarian	Bulgaria	42.68	23.32	0.028262	0.419746	1e-05	0.249098	0.013015	0.016573	0.013557	0.259728	1e-05
GRC013817	Bulgarian_1	Bulgarian	Bulgaria	42.68	23.32	0.02187	0.452593	1e-05	0.221378	0.033703	1e-05	1e-05	0.262918	0.007507
GRC014019	Bulgarian_1	Bulgarian	Bulgaria	42.68	23.32	0.025902	0.42004	1e-05	0.225499	0.018994	0.011469	0.020294	0.269964	0.007828
GRC017591	Romanian_2	Romanian	Romania	44.8	26.06	0.023705	0.47996	0.004498	0.231072	0.021594	0.003334	0.000542	0.235285	1e-05
GRC025491	Romanian_2	Romanian	Romania	44.8	26.06	0.018711	0.480131	0.0022	0.228995	0.016304	1e-05	0.010821	0.242817	1e-05
GRC031808	Romanian_1	Romanian	Romania	44.8	26.06	0.043208	0.384496	1e-05	0.220835	0.02356	0.000214	0.005262	0.318952	0.003463
GRC10034898	Romanian_3	Romanian	Romania	44.8	26.06	0.026331	0.411101	1e-05	0.247498	1e-05	0.023098	0.027102	0.264839	1e-05
GRC10038272	Romanian_3	Romanian	Romania	44.8	26.06	0.03517	0.428359	1e-05	0.237052	1e-05	1e-05	0.034593	0.264785	1e-05
GRC10039197	Bulgarian_1	Bulgarian	Bulgaria	42.68	23.32	0.003416	0.462594	1e-05	0.227675	0.044661	0.000291	0.009228	0.249591	0.002536
GRC10042263	Romanian_3	Romanian	Romania	44.8	26.06	0.009622	0.422072	1e-05	0.239152	0.033819	0.009977	0.012183	0.269379	0.003784
GRC10043360	Bulgarian_2	Bulgarian	Bulgaria	42.68	23.32	0.044303	0.450857	0.001753	0.250411	0.008137	0.020627	0.024744	0.198776	0.000393
GRC10043989	Romanian_1	Romanian	Romania	44.8	26.06	0.044238	0.406278	1e-05	0.220803	0.004221	0.008213	0.020375	0.295852	1e-05
GRC10047652	Bulgarian_2	Bulgarian	Bulgaria	42.68	23.32	0.064173	0.416404	1e-05	0.236359	0.028751	1e-05	0.039589	0.211033	0.003671
GRC10047943	Bulgarian_1	Bulgarian	Bulgaria	42.68	23.32	0.012687	0.415134	1e-05	0.222989	1.4e-05	0.010542	0.029802	0.308813	1e-05
GRC11048780	Bulgarian_1	Bulgarian	Bulgaria	42.68	23.32	0.000183	0.467778	0.009388	0.233906	0.020349	0.004004	0.013442	0.250546	0.000402
GRC11049092	Bulgarian_2	Bulgarian	Bulgaria	42.68	23.32	0.016689	0.489026	1e-05	0.238846	0.001008	0.011426	0.038208	0.204777	1e-05
GRC11049359	Romanian_1	Romanian	Romania	44.8	26.06	0.039077	0.386324	1e-05	0.237055	0.007707	1e-05	0.018638	0.311169	1e-05
GRC11054201	Romanian_1	Romanian	Romania	44.8	26.06	0.039543	0.388712	1e-05	0.218061	0.019732	1e-05	0.025983	0.30794	1e-05
GRC11054746	Bulgarian_1	Bulgarian	Bulgaria	42.68	23.32	0.032692	0.4119	1e-05	0.227399	0.009403	0.011182	0.037491	0.269913	1e-05
GRC11054968	Romanian_1	Romanian	Romania	44.8	26.06	0.04687	0.398195	1e-05	0.248352	0.012681	0.005986	0.001029	0.286867	1e-05
GRC11059201	Romanian_1	Romanian	Romania	44.8	26.06	0.044269	0.364037	0.00432	0.221239	0.023451	0.010919	1e-05	0.331746	1e-05
GRC11069148	Bulgarian_2	Bulgarian	Bulgaria	42.68	23.32	0.004217	0.488939	0.000355	0.247851	0.025579	0.019011	0.001065	0.212973	1e-05
GRC11073453	Romanian_1	Romanian	Romania	44.8	26.06	0.031493	0.402776	0.00233	0.239487	0.003817	0.009389	0.011165	0.299533	1e-05
GRC11074453	ItalianSardinia_1	Italian (Sardinia)	Italy	40	9	0.007004	0.657594	0.00325	0.146621	1e-05	0.008844	0.034114	0.137931	0.004633
GRC11074454	ItalianSardinia_3	Italian (Sardinia)	Italy	40	9	1e-05	0.667902	1e-05	0.089023	0.006487	0.012688	0.036653	0.18043	0.006798
GRC11074455	ItalianSardinia_3	Italian (Sardinia)	Italy	40	9	1e-05	0.690439	1e-05	0.111483	0.001993	0.002635	0.041067	0.148609	0.003754
GRC11074456	ItalianSardinia_2	Italian (Sardinia)	Italy	40	9	0.018006	0.658024	0.004008	0.118053	0.022868	1e-05	0.011437	0.167585	1e-05
GRC11074457	ItalianSardinia_2	Italian (Sardinia)	Italy	40	9	1e-05	0.659426	0.000823	0.110621	1e-05	1e-05	0.018567	0.210522	1e-05
GRC11074458	ItalianSardinia_2	Italian (Sardinia)	Italy	40	9	0.006079	0.647952	1e-05	0.117487	0.003752	1e-05	0.036919	0.179828	0.007964
GRC11074459	ItalianSardinia_2	Italian (Sardinia)	Italy	40	9	1e-05	0.632253	1e-05	0.113736	0.006948	0.008095	0.043424	0.195514	1e-05
GRC11074460	ItalianSardinia_3	Italian (Sardinia)	Italy	40	9	0.016389	0.662673	1e-05	0.103638	1.2e-05	0.007079	0.040052	0.170135	1e-05
GRC11074461	ItalianSardinia_2	Italian (Sardinia)	Italy	40	9	1e-05	0.659583	0.003594	0.105216	0.007166	0.001299	0.028601	0.181104	0.013428
GRC11074462	ItalianSardinia_2	Italian (Sardinia)	Italy	40	9	0.012679	0.629291	1e-05	0.133472	1.5e-05	1e-05	0.038249	0.181692	0.004582
GRC11074463	ItalianSardinia_1	Italian (Sardinia)	Italy	40	9	1e-05	0.68794	1e-05	0.153283	0.002641	0.005914	0.027117	0.123074	1e-05
GRC11074464	ItalianSardinia_2	Italian (Sardinia)	Italy	40	9	1e-05	0.650801	0.005344	0.138083	1e-05	0.007572	0.01931	0.174422	0.004448
GRC11074465	ItalianSardinia_2	Italian (Sardinia)	Italy	40	9	1e-05	0.630016	0.00734	0.112376	0.004747	0.009617	0.031518	0.198377	0.005999
GRC11074466	ItalianSardinia_3	Italian (Sardinia)	Italy	40	9	0.009817	0.681754	1e-05	0.078565	0.00326	1e-05	0.032138	0.194437	1e-05
GRC11074467	ItalianSardinia_3	Italian (Sardinia)	Italy	40	9	1.2e-05	0.685037	1e-05	0.097643	0.01129	1e-05	0.032407	0.17358	1e-05
GRC11074468	British_1	British	United Kingdom	52	-3.18	1e-05	0.33308	0.001116	0.203147	0.034739	1e-05	0.023347	0.40323	0.00132
GRC11074469	British_1	British	United Kingdom	52	-3.18	0.008484	0.324207	1e-05	0.223004	0.009567	0.006735	0.033668	0.394315	1e-05
GRC11074470	British_2	British	United Kingdom	52	-3.18	0.034947	0.314039	1e-05	0.192488	1.1e-05	0.002702	0.012105	0.443689	1e-05
GRC11074471	British_2	British	United Kingdom	52	-3.18	1e-05	0.29739	1e-05	0.205352	0.002767	0.016534	0.034966	0.441099	0.001872
GRC11074473	British_2	British	United Kingdom	52	-3.18	0.007488	0.296105	1e-05	0.212516	0.025103	1e-05	0.029167	0.425863	0.003737
GRC11074474	British_1	British	United Kingdom	52	-3.18	0.039622	0.334633	0.007451	0.204027	0.00429	1e-05	0.028613	0.381344	1e-05
GRC11074475	British_2	British	United Kingdom	52	-3.18	0.017335	0.319494	1e-05	0.161853	0.02009	0.014442	0.019001	0.447765	1e-05
GRC11074476	British_1	British	United Kingdom	52	-3.18	0.009162	0.333177	1e-05	0.221672	0.005521	1e-05	0.019288	0.406817	0.004342
GRC11074477	British_2	British	United Kingdom	52	-3.18	0.004683	0.308926	1e-05	0.192912	0.032723	1e-05	0.018229	0.442498	1e-05
GRC11074479	British_1	British	United Kingdom	52	-3.18	0.003305	0.312104	1e-05	0.227937	0.007099	1e-05	0.027103	0.422422	1e-05
GRC11074480	British_2	British	United Kingdom	52	-3.18	0.043323	0.29087	1e-05	0.195198	0.01147	1e-05	0.023514	0.435595	1e-05
GRC11074481	British_1	British	United Kingdom	52	-3.18	0.002831	0.289701	0.010728	0.227574	0.015145	0.008561	0.030246	0.41173	0.003485
GRC11074482	British_2	British	United Kingdom	52	-3.18	0.015351	0.320799	1e-05	0.188114	0.016767	1e-05	0.03743	0.421509	1e-05
GRC11074483	Danish_1	Danish	Denmark	56	10	0.022735	0.275164	0.011231	0.18046	1e-05	0.000529	0.030715	0.478135	0.001021
GRC11074484	Danish_2	Danish	Denmark	56	10	0.006781	0.350563	1e-05	0.199982	0.028463	0.007397	0.005897	0.397413	0.003494
GRC11074485	Danish_1	Danish	Denmark	56	10	0.000259	0.264386	0.001276	0.159569	0.021316	0.031878	0.03252	0.488786	1e-05
GRC11074486	Danish_2	Danish	Denmark	56	10	0.014107	0.314987	1e-05	0.175937	0.002521	0.005306	0.038471	0.44865	1e-05
GRC11074487	Danish_2	Danish	Denmark	56	10	1e-05	0.330083	1e-05	0.205054	0.032612	0.00155	0.021964	0.408707	1e-05
GRC11074488	Danish_1	Danish	Denmark	56	10	0.001921	0.290691	1e-05	0.176465	0.018398	0.003236	0.058761	0.450508	1e-05
GRC11074489	Danish_2	Danish	Denmark	56	10	0.002892	0.304671	0.00059	0.179596	0.042425	0.000466	0.017883	0.445505	0.005971
GRC11074490	Danish_1	Danish	Denmark	56	10	1e-05	0.280428	0.001751	0.200422	0.03279	0.028989	0.014704	0.440896	1e-05
GRC11074491	Danish_1	Danish	Denmark	56	10	0.0266	0.283707	0.002687	0.17936	1e-05	0.040227	0.017196	0.450202	1e-05
GRC11074492	Danish_2	Danish	Denmark	56	10	0.006857	0.311577	1e-05	0.163343	0.046671	0.000565	0.016629	0.44862	0.005728
GRC11074493	Danish_1	Danish	Denmark	56	10	1e-05	0.254083	1e-05	0.224879	0.002853	0.007117	0.036539	0.474364	0.000145
GRC11074494	Danish_1	Danish	Denmark	56	10	0.022972	0.277905	1e-05	0.195514	0.02727	0.018302	0.007438	0.450578	1e-05
GRC11074495	Danish_1	Danish	Denmark	56	10	0.005516	0.287042	1e-05	0.180905	0.022126	0.030143	0.010489	0.463759	1e-05
GRC11074496	Danish_1	Danish	Denmark	56	10	1e-05	0.293357	1e-05	0.236142	1e-05	0.003481	0.018618	0.448363	1e-05
GRC11074497	Danish_2	Danish	Denmark	56	10	0.005873	0.328669	0.001712	0.189299	0.004042	0.00738	0.03827	0.424746	1e-05
GRC11074498	Greek_1	Greek	Greece	37.97	23.72	0.008425	0.553883	0.007075	0.180707	0.036414	1e-05	0.024286	0.185155	0.004047
GRC11074499	Greek_2	Greek	Greece	37.97	23.72	0.046432	0.518739	0.005544	0.153577	1e-05	0.005506	0.018882	0.2513	1e-05
GRC11074500	Greek_1	Greek	Greece	37.97	23.72	1e-05	0.517511	1e-05	0.197462	0.006239	0.017218	0.050107	0.211432	1e-05
GRC11074501	Greek_1	Greek	Greece	37.97	23.72	0.007801	0.534701	1e-05	0.23392	0.004639	0.009732	0.008703	0.200484	1e-05
GRC11074502	Greek_1	Greek	Greece	37.97	23.72	0.009934	0.513247	0.0002	0.227759	0.007795	1e-05	0.029511	0.208242	0.003303
GRC11074503	Greek_2	Greek	Greece	37.97	23.72	0.013268	0.480504	0.00358	0.19925	0.028759	1.6e-05	0.021838	0.252775	1e-05
GRC11074504	Greek_2	Greek	Greece	37.97	23.72	1e-05	0.509477	0.0022	0.205883	0.010164	0.013187	0.022168	0.236901	1e-05
GRC11074505	Greek_2	Greek	Greece	37.97	23.72	0.022302	0.51263	1e-05	0.197312	0.003278	1e-05	0.015115	0.249334	1e-05
GRC11074506	Greek_2	Greek	Greece	37.97	23.72	0.009371	0.509391	0.003733	0.183974	0.009197	0.007284	0.041686	0.235354	1e-05
GRC11074507	Greek_1	Greek	Greece	37.97	23.72	0.006243	0.512514	1.1e-05	0.234911	0.003281	0.011875	0.033358	0.197798	1e-05
GRC11074508	Greek_1	Greek	Greece	37.97	23.72	0.026844	0.550174	1e-05	0.207606	0.009819	1e-05	0.013501	0.192027	1e-05
GRC11074509	Greek_2	Greek	Greece	37.97	23.72	1e-05	0.504751	1e-05	0.21024	0.035203	0.013151	0.004203	0.232421	1e-05
GRC11074510	Greek_1	Greek	Greece	37.97	23.72	0.00323	0.537891	1e-05	0.187573	0.03481	0.014488	0.00663	0.212934	0.002434
GRC11074511	Greek_2	Greek	Greece	37.97	23.72	0.011991	0.509777	0.01072	0.201048	0.031076	0.001825	0.013203	0.220348	1e-05
GRC11074512	Greek_2	Greek	Greece	37.97	23.72	0.015537	0.500094	0.002833	0.188225	0.021326	0.01153	0.04078	0.219666	1e-05
GRC11074513	German_2	German	Germany	52.52	13.38	0.013724	0.324525	0.002254	0.209354	0.017016	1e-05	0.017619	0.415487	1e-05
GRC11074514	German_2	German	Germany	52.52	13.38	0.006065	0.336975	0.0032	0.18603	0.013496	0.016914	0.026005	0.411304	1e-05
GRC11074515	German_3	German	Germany	52.52	13.38	0.007064	0.358906	0.00011	0.204672	1e-05	0.020135	0.043133	0.365961	1e-05
GRC11074516	German_2	German	Germany	52.52	13.38	0.007712	0.286052	1e-05	0.190074	0.021666	0.015755	0.011524	0.467197	1e-05
GRC11074517	German_3	German	Germany	52.52	13.38	0.00159	0.384283	1e-05	0.207016	0.023848	0.005336	0.027145	0.350761	1e-05
GRC11074518	German_2	German	Germany	52.52	13.38	0.013523	0.307445	1e-05	0.208888	0.017294	1e-05	0.020861	0.431958	1e-05
GRC11074519	German_3	German	Germany	52.52	13.38	0.011584	0.357772	0.000545	0.193475	1e-05	0.006836	0.045822	0.380501	0.003455
GRC11074520	German_3	German	Germany	52.52	13.38	1e-05	0.399804	1e-05	0.19303	0.000968	1e-05	0.049384	0.354651	0.002134
GRC11074521	German_3	German	Germany	52.52	13.38	0.024175	0.392627	1e-05	0.202861	1.9e-05	0.029805	0.014368	0.336125	1e-05
GRC11074522	German_3	German	Germany	52.52	13.38	0.009066	0.3453	0.002703	0.197874	0.025562	1e-05	0.036582	0.380591	0.002312
GRC11074523	German_3	German	Germany	52.52	13.38	1e-05	0.385259	1e-05	0.200386	0.016095	0.008044	0.039742	0.350443	1e-05
GRC11074524	German_3	German	Germany	52.52	13.38	0.030616	0.359836	0.000456	0.196843	0.014464	0.000192	0.013876	0.383707	1e-05
GRC11074525	German_3	German	Germany	52.52	13.38	0.009756	0.422691	1e-05	0.208131	0.013963	1e-05	0.029236	0.316193	1e-05
GRC11074526	German_3	German	Germany	52.52	13.38	0.044983	0.385274	0.000956	0.182886	0.000745	1e-05	0.016921	0.356843	0.011382
GRC11075025	Finnish_1	Finnish	Finland	60.17	24.93	0.089242	0.15447	1e-05	0.193091	0.015649	0.004909	0.044296	0.498324	1e-05
GRC11075026	Finnish_2	Finnish	Finland	60.17	24.93	0.073462	0.204936	1e-05	0.213136	0.021396	1e-05	0.025662	0.461377	1e-05
GRC11075027	Finnish_2	Finnish	Finland	60.17	24.93	0.072993	0.174942	1e-05	0.194825	0.020511	1e-05	0.0373	0.499399	1e-05
GRC11075028	Finnish_2	Finnish	Finland	60.17	24.93	0.053441	0.18628	1e-05	0.187749	0.008039	0.012931	0.057432	0.494108	1e-05
GRC11075029	Finnish_2	Finnish	Finland	60.17	24.93	0.068884	0.186045	0.003257	0.202685	0.013215	0.015454	0.030218	0.480233	1e-05
GRC11075030	Finnish_2	Finnish	Finland	60.17	24.93	0.08697	0.189369	1e-05	0.207661	0.017968	1e-05	0.038655	0.459347	1e-05
GRC11075031	Finnish_1	Finnish	Finland	60.17	24.93	0.088985	0.143306	1e-05	0.205644	0.039373	0.005163	0.020301	0.497207	1e-05
GRC11075032	Finnish_1	Finnish	Finland	60.17	24.93	0.111761	0.13761	1e-05	0.198343	1e-05	0.014735	0.010686	0.526835	1e-05
GRC11075033	Finnish_1	Finnish	Finland	60.17	24.93	0.066346	0.159916	1e-05	0.198196	0.027402	0.007443	0.034194	0.506483	1e-05
GRC11075034	Finnish_2	Finnish	Finland	60.17	24.93	0.07557	0.180899	1e-05	0.199559	0.020756	0.009967	0.037225	0.476004	1e-05
GRC11075035	Finnish_1	Finnish	Finland	60.17	24.93	0.069831	0.14265	1e-05	0.216689	0.039731	0.003903	0.022414	0.504763	1e-05
GRC11075036	Finnish_1	Finnish	Finland	60.17	24.93	0.092163	0.162846	1e-05	0.161993	0.023037	0.004432	0.014824	0.540686	1e-05
GRC11075037	Iberian_1	Iberian	Spain	40.3	-3.72	0.012093	0.501559	1e-05	0.1706	0.020144	1e-05	0.028162	0.256236	0.011187
GRC11075038	Iberian_2	Iberian	Spain	40.3	-3.72	0.029656	0.465877	1e-05	0.132199	1e-05	0.004088	0.029338	0.311031	0.027791
GRC11075039	Iberian_1	Iberian	Spain	40.3	-3.72	0.012059	0.5194	1e-05	0.169327	0.013243	1e-05	0.005347	0.265129	0.015475
GRC11075040	Iberian_1	Iberian	Spain	40.3	-3.72	0.017637	0.508593	0.004232	0.131749	0.004469	0.004658	0.040514	0.280736	0.007411
GRC11075041	Iberian_2	Iberian	Spain	40.3	-3.72	1e-05	0.432735	0.005899	0.191848	0.016091	0.013466	0.040643	0.293817	0.005491
GRC11075042	Iberian_1	Iberian	Spain	40.3	-3.72	0.006041	0.493413	0.016027	0.133616	0.019906	1e-05	0.033353	0.297624	1e-05
GRC11075043	Iberian_1	Iberian	Spain	40.3	-3.72	0.011795	0.48639	0.009265	0.161636	0.005997	1e-05	0.009471	0.290461	0.024975
GRC11075044	Iberian_2	Iberian	Spain	40.3	-3.72	1e-05	0.470444	1e-05	0.170489	0.013264	0.006002	0.022676	0.302433	0.014673
GRC11075045	Iberian_2	Iberian	Spain	40.3	-3.72	1e-05	0.452098	0.006255	0.167392	0.023666	1e-05	0.026819	0.323739	1e-05
GRC11075046	Iberian_2	Iberian	Spain	40.3	-3.72	1e-05	0.455367	1e-05	0.1558	0.004779	0.015638	0.018708	0.34156	0.008128
GRC11075047	Iberian_2	Iberian	Spain	40.3	-3.72	1e-05	0.471772	1e-05	0.139807	0.012094	0.005365	0.029311	0.341621	1e-05
GRC11075048	Iberian_2	Iberian	Spain	40.3	-3.72	0.013147	0.428013	1e-05	0.160788	1e-05	0.01919	0.014015	0.364383	0.000444
GRC11075049	PeruvianLima_1	Peruvian (Lima)	Peru	-12.04	-77.06	0.025966	0.17187	1e-05	0.071582	0.64454	1e-05	0.01502	0.064642	0.00636
GRC11075050	PeruvianLima_3	Peruvian (Lima)	Peru	-12.04	-77.06	0.04546	0.249974	0.011998	0.099077	0.4112	0.000689	0.029652	0.151284	0.000666
GRC11075051	PeruvianLima_1	Peruvian (Lima)	Peru	-12.04	-77.06	1e-05	0.181841	0.006028	0.079272	0.637752	1e-05	0.015136	0.079941	1e-05
GRC11075052	PeruvianLima_2	Peruvian (Lima)	Peru	-12.04	-77.06	1e-05	0.00678	1e-05	0.017628	0.927935	1e-05	1e-05	0.045047	0.002569
GRC11075053	PeruvianLima_3	Peruvian (Lima)	Peru	-12.04	-77.06	0.004801	0.22578	0.001773	0.104435	0.433882	1e-05	0.037886	0.137936	0.053497
GRC11075054	PeruvianLima_1	Peruvian (Lima)	Peru	-12.04	-77.06	0.008649	0.221948	0.000287	0.063235	0.56721	1e-05	0.034043	0.096409	0.008208
GRC11075055	PeruvianLima_4	Peruvian (Lima)	Peru	-12.04	-77.06	1e-05	0.110515	0.029551	0.052642	0.689437	0.001195	0.000322	0.07125	0.045078
GRC11075056	PeruvianLima_1	Peruvian (Lima)	Peru	-12.04	-77.06	0.011325	0.186509	0.009124	0.03996	0.547071	1e-05	0.020813	0.061855	0.123333
GRC11075057	PeruvianLima_2	Peruvian (Lima)	Peru	-12.04	-77.06	1e-05	0.076416	0.001113	0.013239	0.834064	0.008273	0.014156	0.035102	0.017627
GRC11075058	PeruvianLima_4	Peruvian (Lima)	Peru	-12.04	-77.06	0.001683	0.138154	0.003983	0.032175	0.763371	1e-05	0.013291	0.047121	0.000211
GRC11075059	PeruvianLima_2	Peruvian (Lima)	Peru	-12.04	-77.06	1e-05	0.022769	0.00081	0.023782	0.952588	1e-05	1e-05	1.1e-05	1e-05
GRC11075060	PeruvianLima_4	Peruvian (Lima)	Peru	-12.04	-77.06	1e-05	0.151138	1e-05	0.012252	0.736383	1e-05	0.025407	0.067021	0.007769
GRC11075061	NigerianYoruba_2	Nigerian (Yoruba)	Nigeria	8	4	0.003202	1.2e-05	0.038929	1e-05	1e-05	1e-05	1e-05	0.001487	0.95633
GRC11075062	NigerianYoruba_2	Nigerian (Yoruba)	Nigeria	8	4	1e-05	1.3e-05	0.039059	1.1e-05	0.000856	0.007298	7.2e-05	1e-05	0.952671
GRC11075063	NigerianYoruba_4	Nigerian (Yoruba)	Nigeria	8	4	1e-05	0.00032	0.028629	0.003573	1e-05	0.000115	0.004672	0.001033	0.961638
GRC11075064	NigerianYoruba_4	Nigerian (Yoruba)	Nigeria	8	4	1e-05	1e-05	0.028272	1.1e-05	0.004444	0.003849	1e-05	0.003204	0.96019
GRC11075065	NigerianYoruba_2	Nigerian (Yoruba)	Nigeria	8	4	1e-05	1e-05	0.038973	0.002915	1e-05	1e-05	1e-05	0.005738	0.952324
GRC11075066	NigerianYoruba_2	Nigerian (Yoruba)	Nigeria	8	4	0.003534	1e-05	0.034942	1e-05	1e-05	1e-05	1e-05	0.002437	0.959036
GRC11075067	NigerianYoruba_2	Nigerian (Yoruba)	Nigeria	8	4	0.002252	1e-05	0.035388	1e-05	1e-05	1e-05	1e-05	0.007938	0.954372
GRC11075068	NigerianYoruba_4	Nigerian (Yoruba)	Nigeria	8	4	0.00193	0.003879	0.030848	1e-05	1e-05	0.000571	1e-05	1e-05	0.962733
GRC11075069	NigerianYoruba_2	Nigerian (Yoruba)	Nigeria	8	4	1e-05	1.8e-05	0.036326	1.1e-05	0.00092	0.000914	1e-05	0.004711	0.95708
GRC11075070	NigerianYoruba_4	Nigerian (Yoruba)	Nigeria	8	4	1e-05	1e-05	0.028789	1.2e-05	0.000476	1e-05	1e-05	0.003617	0.967066
GRC11075073	Japanese_2	Japanese	Japan	36	138	0.718491	1e-05	1e-05	0.005036	0.002815	1e-05	0.273608	1e-05	1e-05
GRC11075074	Japanese_2	Japanese	Japan	36	138	0.723646	1e-05	1e-05	1e-05	1e-05	0.007966	0.266798	1e-05	0.001541
GRC11075075	Japanese_2	Japanese	Japan	36	138	0.729268	1e-05	1.7e-05	1e-05	1e-05	0.001058	0.264765	1e-05	0.004853
GRC11075076	Japanese_1	Japanese	Japan	36	138	0.732862	1e-05	0.000526	1e-05	0.007904	0.016696	0.241972	1e-05	1e-05
GRC11075077	Japanese_2	Japanese	Japan	36	138	0.725497	1e-05	1e-05	1e-05	0.009484	1e-05	0.264959	1e-05	1e-05
GRC11075078	Japanese_1	Japanese	Japan	36	138	0.73374	1e-05	1e-05	0.007993	0.00209	0.006867	0.24927	1e-05	1e-05
GRC11075079	Japanese_1	Japanese	Japan	36	138	0.747304	1e-05	1e-05	0.002014	1e-05	1.3e-05	0.250618	1e-05	1e-05
GRC11075080	Japanese_2	Japanese	Japan	36	138	0.7261	1e-05	1e-05	1e-05	0.00638	1e-05	0.261754	1e-05	0.005716
GRC11075081	Japanese_2	Japanese	Japan	36	138	0.717058	1e-05	1e-05	1e-05	1e-05	1e-05	0.282872	1e-05	1e-05
GRC11075082	Japanese_2	Japanese	Japan	36	138	0.707431	1e-05	0.001901	1e-05	0.013881	0.016965	0.259782	1e-05	1e-05
GRC11075084	Japanese_1	Japanese	Japan	36	138	0.755091	1e-05	1e-05	1e-05	0.005329	0.002712	0.236818	1e-05	1e-05
GRC11075085	KenyanLuhya_1	Kenyan (Luhya)	Kenya	-0.02	37.9	1e-05	0.061097	0.083593	0.004444	0.013871	1e-05	1e-05	1e-05	0.836955
GRC11075086	KenyanLuhya_2	Kenyan (Luhya)	Kenya	-0.02	37.9	0.006462	0.011949	0.07981	0.015728	1e-05	1e-05	1e-05	1e-05	0.886011
GRC11075087	KenyanLuhya_3	Kenyan (Luhya)	Kenya	-0.02	37.9	1e-05	0.006005	0.105439	0.011172	0.005308	0.01927	1e-05	1e-05	0.852776
GRC11075088	KenyanLuhya_1	Kenyan (Luhya)	Kenya	-0.02	37.9	1e-05	0.043065	0.092248	0.002224	1e-05	0.010325	1e-05	0.003563	0.848545
GRC11075089	KenyanLuhya_3	Kenyan (Luhya)	Kenya	-0.02	37.9	1e-05	0.030855	0.096222	0.012805	1.7e-05	0.001022	1e-05	1e-05	0.859049
GRC11075090	KenyanLuhya_2	Kenyan (Luhya)	Kenya	-0.02	37.9	6.1e-05	0.016997	0.071182	1e-05	1e-05	0.004394	0.009159	1e-05	0.898177
GRC11075091	KenyanLuhya_3	Kenyan (Luhya)	Kenya	-0.02	37.9	1e-05	0.012088	0.08899	0.018717	1e-05	0.004739	0.004479	1e-05	0.870958
GRC11075092	KenyanLuhya_3	Kenyan (Luhya)	Kenya	-0.02	37.9	0.00396	0.010919	0.109986	0.002295	0.003523	1e-05	0.002458	7.7e-05	0.866773
GRC11075093	KenyanLuhya_2	Kenyan (Luhya)	Kenya	-0.02	37.9	1e-05	0.024944	0.066409	0.004019	1e-05	1e-05	0.012378	0.009781	0.88244
GRC11075094	KenyanLuhya_3	Kenyan (Luhya)	Kenya	-0.02	37.9	1.8e-05	0.012712	0.084871	0.031539	1e-05	1e-05	0.002665	1e-05	0.868165
GRC11075095	KenyanLuhya_3	Kenyan (Luhya)	Kenya	-0.02	37.9	0.00391	0.004021	0.093322	0.029758	1e-05	1e-05	1e-05	1e-05	0.86895
GRC11075096	KenyanLuhya_2	Kenyan (Luhya)	Kenya	-0.02	37.9	0.002355	0.044659	0.071652	0.001853	1e-05	0.001634	0.000981	1e-05	0.876846
GRC11075109	ItalianTuscany_2	Italian (Tuscany)	Italy	43	11	1e-05	0.550792	1e-05	0.180139	0.016675	0.005177	0.020676	0.226512	1e-05
GRC11075110	ItalianTuscany_2	Italian (Tuscany)	Italy	43	11	0.014877	0.530825	1e-05	0.19151	0.026992	1e-05	0.018995	0.213894	0.002886
GRC11075111	ItalianTuscany_2	Italian (Tuscany)	Italy	43	11	0.0151	0.521085	1e-05	0.195045	1e-05	1e-05	0.032508	0.236223	1e-05
GRC11075112	ItalianTuscany_2	Italian (Tuscany)	Italy	43	11	0.008846	0.519434	1e-05	0.181211	0.02342	0.017069	0.009602	0.240398	1e-05
GRC11075113	ItalianTuscany_2	Italian (Tuscany)	Italy	43	11	0.032892	0.502131	1e-05	0.223035	0.004728	0.001634	0.024482	0.211078	1e-05
GRC11075114	ItalianTuscany_2	Italian (Tuscany)	Italy	43	11	1e-05	0.531581	1e-05	0.205724	0.003742	1e-05	0.03228	0.226633	1e-05
GRC11075115	ItalianTuscany_2	Italian (Tuscany)	Italy	43	11	0.012108	0.531634	1e-05	0.212119	0.003305	0.020524	0.004346	0.213487	0.002465
GRC11075116	ItalianTuscany_2	Italian (Tuscany)	Italy	43	11	1e-05	0.537118	1e-05	0.184056	0.011863	0.012993	0.030168	0.216908	0.006874
GRC11075117	ItalianTuscany_2	Italian (Tuscany)	Italy	43	11	0.014354	0.515903	0.009871	0.192294	0.020921	0.017696	1e-05	0.228942	1e-05
GRC11075118	ItalianTuscany_2	Italian (Tuscany)	Italy	43	11	0.008415	0.521609	1e-05	0.207834	0.00953	0.006151	0.020116	0.226325	1e-05
GRC11075119	ItalianTuscany_2	Italian (Tuscany)	Italy	43	11	0.022538	0.543321	1.2e-05	0.214629	0.005698	1e-05	0.00839	0.198553	0.006849
GRC11075120	ItalianTuscany_2	Italian (Tuscany)	Italy	43	11	0.003067	0.524877	1e-05	0.19718	0.01686	1e-05	0.020471	0.237515	1e-05
GRC12076233	RussianAltai_3	Russian (Altai)	Russia	50.61	86.21	0.452743	1e-05	0.002043	0.266983	0.037752	1e-05	1e-05	0.240439	1e-05
GRC12076234	Mongolian_1	Mongolian	Mongolia	45	111	0.658923	1e-05	1e-05	0.117486	0.034467	0.010764	0.107206	0.071124	1e-05
GRC12076235	Mongolian_1	Mongolian	Mongolia	45	111	0.685546	0.002446	1e-05	0.084967	0.043322	0.00729	0.122424	0.053986	1e-05
GRC12076236	RussianMoscow_1	Russian (Moscow)	Russia	55.75	37.62	0.06275	0.255792	1e-05	0.221025	0.00661	1e-05	0.030359	0.423434	1e-05
GRC12076237	RussianMoscow_2	Russian (Moscow)	Russia	55.75	37.62	0.066982	0.236295	0.000776	0.196893	0.005977	0.008424	0.023179	0.461464	1e-05
GRC12076238	Pamiri_1	Pamiri	Tajikistan	38.58	68.8	0.100066	0.22402	1e-05	0.458337	0.006433	1e-05	0.013099	0.198016	1e-05
GRC12076239	Pamiri_3	Pamiri	Tajikistan	38.58	68.8	0.129339	0.17406	1e-05	0.465695	0.02298	1e-05	0.036807	0.166563	0.004536
GRC12076240	Georgian_2	Georgian	Georgia	41.72	44.78	0.027779	0.57712	1e-05	0.330495	0.002026	1e-05	1e-05	0.06254	1e-05
GRC12076241	RussianNorthernCaucasus_1	Russian (Northern Caucasus)	Russia	43.8	45.72	0.041744	0.426591	1e-05	0.346633	0.020924	0.000876	1e-05	0.163203	1e-05
GRC12076242	RussianTatarstan_3	Russian (Tatarstan)	Russia	55.18	50.72	0.158367	0.170617	1e-05	0.253204	1.6e-05	0.004493	0.024618	0.388666	1e-05
GRC12076243	RussianTatarstan_1	Russian (Tatarstan)	Russia	55.18	50.72	0.184781	0.199477	1e-05	0.24418	0.004804	0.012555	0.005248	0.348936	1e-05
GRC12076244	RussianAltai_1	Russian (Altai)	Russia	50.61	86.21	0.612994	0.022665	0.006987	0.207194	0.023794	1e-05	0.050053	0.076292	1e-05
GRC12076246	Mongolian_1	Mongolian	Mongolia	45	111	0.671059	1e-05	0.000108	0.110887	0.052456	0.000855	0.101067	0.060872	0.002686
GRC12076248	RussianMoscow_2	Russian (Moscow)	Russia	55.75	37.62	0.014053	0.25003	1e-05	0.232556	1e-05	0.011075	0.035777	0.456479	1e-05
GRC12076249	RussianMoscow_1	Russian (Moscow)	Russia	55.75	37.62	0.04568	0.252721	1e-05	0.209475	0.014368	0.014517	0.032398	0.430822	1e-05
GRC12076250	Pamiri_1	Pamiri	Tajikistan	38.58	68.8	0.088853	0.257472	1e-05	0.446662	0.053187	0.008159	0.011462	0.134185	1e-05
GRC12076251	Pamiri_3	Pamiri	Tajikistan	38.58	68.8	0.135516	0.169655	1e-05	0.489006	0.002128	0.002788	0.014712	0.186176	1e-05
GRC12076252	Georgian_1	Georgian	Georgia	41.72	44.78	0.034504	0.596617	1e-05	0.339092	0.009134	1e-05	1e-05	0.020613	1e-05
GRC12076253	RussianNorthernCaucasus_1	Russian (Northern Caucasus)	Russia	43.8	45.72	0.075395	0.467414	1.3e-05	0.3538	0.002044	1e-05	1e-05	0.101304	1e-05
GRC12076254	RussianTatarstan_1	Russian (Tatarstan)	Russia	55.18	50.72	0.182445	0.203253	1e-05	0.24693	0.029939	1e-05	0.002162	0.332374	0.002878
GRC12076255	RussianTatarstan_1	Russian (Tatarstan)	Russia	55.18	50.72	0.181801	0.242857	1e-05	0.220676	0.014275	0.003548	0.011185	0.325639	1e-05
GRC12076256	RussianAltai_1	Russian (Altai)	Russia	50.61	86.21	0.641033	0.002411	1e-05	0.200501	0.030815	0.025125	1e-05	0.100085	1e-05
GRC12076257	RussianAltai_3	Russian (Altai)	Russia	50.61	86.21	0.497945	1e-05	1e-05	0.252439	0.056941	1e-05	1e-05	0.192624	1e-05
GRC12076259	Mongolian_2	Mongolian	Mongolia	45	111	0.705326	0.0038	1e-05	0.135092	0.025645	0.029751	0.055136	0.037832	0.007406
GRC12076260	RussianMoscow_2	Russian (Moscow)	Russia	55.75	37.62	0.034799	0.218173	1e-05	0.239199	0.036192	0.011495	0.011614	0.448508	1e-05
GRC12076261	RussianMoscow_2	Russian (Moscow)	Russia	55.75	37.62	0.032724	0.240893	1e-05	0.209959	0.041971	1e-05	0.017301	0.457122	1e-05
GRC12076262	Pamiri_2	Pamiri	Tajikistan	38.58	68.8	0.131765	0.196967	1e-05	0.432701	0.004474	0.012116	0.003154	0.218803	1e-05
GRC12076263	Pamiri_2	Pamiri	Tajikistan	38.58	68.8	0.123127	0.190919	0.005149	0.433081	1e-05	1e-05	0.003379	0.244315	1e-05
GRC12076264	Georgian_1	Georgian	Georgia	41.72	44.78	0.018943	0.608159	1e-05	0.326446	1e-05	0.011295	0.001956	0.033171	1e-05
GRC12076265	RussianNorthernCaucasus_1	Russian (Northern Caucasus)	Russia	43.8	45.72	0.06919	0.432961	1e-05	0.344673	0.000304	1e-05	1e-05	0.152832	1e-05
GRC12076266	RussianTatarstan_2	Russian (Tatarstan)	Russia	55.18	50.72	0.143543	0.218192	1e-05	0.230339	0.035408	0.017708	0.02176	0.333029	1e-05
GRC12076267	RussianTatarstan_2	Russian (Tatarstan)	Russia	55.18	50.72	0.160679	0.184743	1e-05	0.215096	0.020704	0.027981	0.044694	0.344595	0.001497
GRC12076268	RussianAltai_1	Russian (Altai)	Russia	50.61	86.21	0.603902	1e-05	1e-05	0.215255	0.030733	1.6e-05	0.014681	0.135384	1e-05
GRC12076269	RussianAltai_3	Russian (Altai)	Russia	50.61	86.21	0.551693	1e-05	1e-05	0.23699	0.044874	1e-05	1e-05	0.166392	1e-05
GRC12076270	Mongolian_1	Mongolian	Mongolia	45	111	0.65563	1e-05	1e-05	0.110288	0.056605	0.031306	0.089791	0.056351	1e-05
GRC12076271	Mongolian_2	Mongolian	Mongolia	45	111	0.690435	0.020827	1e-05	0.106409	0.030895	0.004001	0.093405	0.054009	1e-05
GRC12076272	RussianMoscow_2	Russian (Moscow)	Russia	55.75	37.62	0.030983	0.213521	1e-05	0.239544	0.018677	0.006091	0.027159	0.464004	1e-05
GRC12076273	RussianMoscow_1	Russian (Moscow)	Russia	55.75	37.62	0.073323	0.250846	0.010753	0.224964	0.00909	1e-05	0.015504	0.413323	0.002187
GRC12076274	Pamiri_3	Pamiri	Tajikistan	38.58	68.8	0.138558	0.213925	1e-05	0.458614	0.006197	0.003612	1.5e-05	0.179058	1e-05
GRC12076275	Pamiri_2	Pamiri	Tajikistan	38.58	68.8	0.107739	0.211855	0.002792	0.437964	1e-05	0.01315	0.003459	0.223022	1e-05
GRC12076276	Georgian_2	Georgian	Georgia	41.72	44.78	0.054074	0.587524	1e-05	0.318973	1e-05	1e-05	1e-05	0.03938	1e-05
GRC12076277	RussianNorthernCaucasus_1	Russian (Northern Caucasus)	Russia	43.8	45.72	0.052825	0.43382	1e-05	0.388904	0.017764	1e-05	1e-05	0.106648	1e-05
GRC12076278	RussianTatarstan_1	Russian (Tatarstan)	Russia	55.18	50.72	0.200299	0.217419	1e-05	0.253968	0.030744	1e-05	1.5e-05	0.297525	1e-05
GRC12076279	RussianTatarstan_1	Russian (Tatarstan)	Russia	55.18	50.72	0.168306	0.217158	1e-05	0.25366	1e-05	0.009847	0.00679	0.34421	1e-05
GRC12076280	RussianAltai_1	Russian (Altai)	Russia	50.61	86.21	0.612658	0.012806	1e-05	0.165167	0.069891	0.009358	0.011548	0.10782	0.010742
GRC12076281	RussianAltai_3	Russian (Altai)	Russia	50.61	86.21	0.509766	1e-05	0.004844	0.249204	0.036876	0.002568	1e-05	0.193125	0.003597
GRC12076283	Mongolian_1	Mongolian	Mongolia	45	111	0.680914	0.001463	1e-05	0.090646	0.018277	1e-05	0.137745	0.066659	0.004277
GRC12076284	RussianMoscow_2	Russian (Moscow)	Russia	55.75	37.62	0.060686	0.239793	1e-05	0.211877	0.01792	1e-05	0.022824	0.44687	1e-05
GRC12076285	RussianMoscow_1	Russian (Moscow)	Russia	55.75	37.62	0.06238	0.256342	0.003407	0.191258	0.003508	0.033929	0.013495	0.43567	1e-05
GRC12076286	Pamiri_1	Pamiri	Tajikistan	38.58	68.8	0.092455	0.235156	1e-05	0.457867	0.006791	0.006979	0.006754	0.193977	1e-05
GRC12076288	RussianNorthernCaucasus_2	Russian (Northern Caucasus)	Russia	43.8	45.72	0.035172	0.534487	1e-05	0.373702	1e-05	1e-05	1e-05	0.051009	0.00559
GRC12076289	RussianNorthernCaucasus_1	Russian (Northern Caucasus)	Russia	43.8	45.72	0.047775	0.381536	1e-05	0.351029	0.028195	0.003879	1e-05	0.187557	1e-05
GRC12076290	RussianTatarstan_1	Russian (Tatarstan)	Russia	55.18	50.72	0.182196	0.218213	1e-05	0.236359	0.034559	1e-05	0.027402	0.301241	1e-05
GRC12076291	RussianTatarstan_3	Russian (Tatarstan)	Russia	55.18	50.72	0.217252	0.149393	0.008768	0.195266	0.046866	1e-05	1e-05	0.382424	1e-05
GRC12076292	RussianAltai_1	Russian (Altai)	Russia	50.61	86.21	0.598431	1e-05	1e-05	0.211344	0.01683	0.023623	0.010842	0.1389	1e-05
GRC12076293	RussianAltai_3	Russian (Altai)	Russia	50.61	86.21	0.521478	1.5e-05	1e-05	0.232862	0.02981	1e-05	1e-05	0.215794	1e-05
GRC12076294	Mongolian_2	Mongolian	Mongolia	45	111	0.683766	0.007142	1e-05	0.129125	0.039476	0.010764	0.081193	0.048515	1e-05
GRC12076295	Mongolian_2	Mongolian	Mongolia	45	111	0.693434	1e-05	1e-05	0.120824	0.032432	1.9e-05	0.098726	0.054535	1e-05
GRC12076296	RussianMoscow_1	Russian (Moscow)	Russia	55.75	37.62	0.066826	0.278588	1e-05	0.193785	0.027384	0.009008	0.012135	0.410448	0.001816
GRC12076297	RussianMoscow_1	Russian (Moscow)	Russia	55.75	37.62	0.056334	0.268685	0.004124	0.21784	0.024	0.009044	0.015186	0.404775	1e-05
GRC12076298	Pamiri_1	Pamiri	Tajikistan	38.58	68.8	0.111987	0.240732	1e-05	0.416482	0.015893	0.007766	1e-05	0.203236	0.003884
GRC12076299	Pamiri_3	Pamiri	Tajikistan	38.58	68.8	0.157098	0.213068	1e-05	0.444034	0.031838	1e-05	0.00389	0.150043	1e-05
GRC12076300	RussianNorthernCaucasus_2	Russian (Northern Caucasus)	Russia	43.8	45.72	0.023686	0.474335	0.000501	0.384438	0.019409	0.008356	1e-05	0.072925	0.01634
GRC12076301	RussianNorthernCaucasus_1	Russian (Northern Caucasus)	Russia	43.8	45.72	0.041365	0.452694	1e-05	0.345343	0.035838	1.1e-05	1e-05	0.124718	1e-05
GRC12076302	RussianTatarstan_3	Russian (Tatarstan)	Russia	55.18	50.72	0.187642	0.174389	0.001657	0.240765	0.017776	1e-05	0.023635	0.354117	1e-05
GRC12076303	RussianTatarstan_2	Russian (Tatarstan)	Russia	55.18	50.72	0.156711	0.228636	1.8e-05	0.232157	0.017707	1e-05	0.016652	0.348099	1e-05
GRC12076304	RussianAltai_1	Russian (Altai)	Russia	50.61	86.21	0.653784	1e-05	1e-05	0.172664	0.042647	0.022067	0.016046	0.087984	0.004788
GRC12076305	RussianAltai_3	Russian (Altai)	Russia	50.61	86.21	0.496257	0.00099	1e-05	0.262316	0.056861	0.001481	1e-05	0.180401	0.001673
GRC12076307	Mongolian_2	Mongolian	Mongolia	45	111	0.676947	0.040365	0.002079	0.118542	0.05936	1e-05	0.083084	0.019602	1e-05
GRC12076308	RussianMoscow_1	Russian (Moscow)	Russia	55.75	37.62	0.0268	0.258166	1e-05	0.210713	0.047467	0.00949	0.01683	0.430514	1e-05
GRC12076309	RussianMoscow_2	Russian (Moscow)	Russia	55.75	37.62	0.054484	0.224896	0.004067	0.179604	1.3e-05	1e-05	0.04277	0.494146	1e-05
GRC12076310	Pamiri_1	Pamiri	Tajikistan	38.58	68.8	0.091271	0.236471	1e-05	0.455258	0.014006	1e-05	0.002177	0.198867	0.00193
GRC12076312	RussianNorthernCaucasus_1	Russian (Northern Caucasus)	Russia	43.8	45.72	0.055451	0.444666	1e-05	0.282756	0.014597	0.015335	0.001798	0.185377	1e-05
GRC12076313	RussianNorthernCaucasus_1	Russian (Northern Caucasus)	Russia	43.8	45.72	0.057907	0.440293	1e-05	0.30574	0.053005	0.025302	1e-05	0.117723	1e-05
GRC12076314	RussianTatarstan_3	Russian (Tatarstan)	Russia	55.18	50.72	0.193268	0.16084	1e-05	0.23334	0.034853	1e-05	0.014269	0.3634	1e-05
GRC12076315	RussianTatarstan_2	Russian (Tatarstan)	Russia	55.18	50.72	0.107759	0.211202	1e-05	0.230396	0.028241	0.031652	0.034013	0.35464	0.002087
GRC12076317	RussianAltai_3	Russian (Altai)	Russia	50.61	86.21	0.51171	0.005424	1e-05	0.25747	0.072245	1e-05	1e-05	0.15311	1e-05
GRC12076318	Mongolian_1	Mongolian	Mongolia	45	111	0.637003	0.022269	1e-05	0.114647	0.060003	1e-05	0.104423	0.061624	1e-05
GRC12076320	RussianMoscow_2	Russian (Moscow)	Russia	55.75	37.62	0.088721	0.170981	1e-05	0.242081	0.035285	0.007581	0.026574	0.428757	1e-05
GRC12076321	RussianMoscow_1	Russian (Moscow)	Russia	55.75	37.62	0.063209	0.26814	1e-05	0.217661	0.019321	0.001686	0.033307	0.395038	0.001629
GRC12076322	Pamiri_1	Pamiri	Tajikistan	38.58	68.8	0.106467	0.252976	1e-05	0.431606	0.016427	0.000378	0.010892	0.181234	1e-05
GRC12076324	RussianNorthernCaucasus_2	Russian (Northern Caucasus)	Russia	43.8	45.72	0.048482	0.508717	1e-05	0.38809	1e-05	1e-05	1e-05	0.0533	0.001371
GRC12076325	RussianNorthernCaucasus_1	Russian (Northern Caucasus)	Russia	43.8	45.72	0.056519	0.449557	1e-05	0.362403	1e-05	1e-05	0.006315	0.125167	1e-05
GRC12076327	RussianTatarstan_2	Russian (Tatarstan)	Russia	55.18	50.72	0.123793	0.234924	0.001211	0.250245	0.013867	1e-05	0.005993	0.369947	1e-05
GRC12076328	Egyptian_2	Egyptian	Egypt	30.05	31.25	0.013347	0.633715	0.021335	0.170697	0.013347	0.006366	0.009385	1e-05	0.1318
GRC12076329	Egyptian_2	Egyptian	Egypt	30.05	31.25	0.010187	0.660842	0.025144	0.13708	0.041796	1.2e-05	1e-05	1e-05	0.12492
GRC12076330	Egyptian_1	Egyptian	Egypt	30.05	31.25	0.005728	0.649464	1.4e-05	0.174868	0.006253	1.4e-05	0.003526	1e-05	0.160124
GRC12076331	Egyptian_2	Egyptian	Egypt	30.05	31.25	0.007057	0.647939	0.025644	0.217626	0.006211	0.015862	1.2e-05	1e-05	0.079638
GRC12076332	Iranian_2	Iranian	Iran	32.42	53.68	0.050682	0.331764	1e-05	0.491279	1e-05	0.005518	0.051934	0.059831	0.008971
GRC12076333	Iranian_1	Iranian	Iran	32.42	53.68	0.06574	0.402783	0.009817	0.455716	1e-05	0.013288	1e-05	0.052626	1e-05
GRC12076334	Iranian_4	Iranian	Iran	32.42	53.68	0.031037	0.483442	1e-05	0.431919	0.012215	1e-05	1e-05	0.034991	0.006366
GRC12076335	Iranian_4	Iranian	Iran	32.42	53.68	0.017005	0.487604	0.001379	0.452388	0.010539	1e-05	0.002512	0.026723	0.001839
GRC12076336	Iranian_2	Iranian	Iran	32.42	53.68	0.054809	0.307996	0.004445	0.512436	1e-05	1e-05	0.026101	0.087963	0.006231
GRC12076337	Iranian_1	Iranian	Iran	32.42	53.68	0.057609	0.410366	1e-05	0.425067	0.01465	0.0096	0.002589	0.080099	1e-05
GRC12076338	Iranian_2	Iranian	Iran	32.42	53.68	0.056756	0.330007	1e-05	0.530124	0.002407	0.021738	0.008723	0.046588	0.003646
GRC12076339	Iranian_1	Iranian	Iran	32.42	53.68	0.052005	0.407104	1e-05	0.419887	0.001035	0.005593	0.044092	0.070263	1e-05
GRC12076340	Iranian_4	Iranian	Iran	32.42	53.68	0.041314	0.492008	0.001489	0.367764	0.0095	0.011695	1e-05	0.068832	0.007387
GRC12076341	Kuwaitian_2	Kuwaitian	Kuwait	29.2	47.7	0.036875	0.554376	0.018451	0.366979	0.000782	0.012149	1e-05	0.004374	0.006005
GRC12076342	Kuwaitian_2	Kuwaitian	Kuwait	29.2	47.7	0.017366	0.583907	0.020239	0.314333	1.8e-05	0.017368	1e-05	0.00136	0.0454
GRC12076343	Egyptian_1	Egyptian	Egypt	30.05	31.25	0.021103	0.615185	1e-05	0.165442	0.013657	0.018448	1e-05	1e-05	0.166135
GRC12076344	Egyptian_1	Egyptian	Egypt	30.05	31.25	1e-05	0.626126	0.012295	0.192103	1.3e-05	0.005384	0.035088	1e-05	0.12897
GRC12076345	Egyptian_1	Egyptian	Egypt	30.05	31.25	1e-05	0.600888	0.002196	0.179761	1e-05	0.030373	0.016367	1e-05	0.170384
GRC12076346	Egyptian_2	Egyptian	Egypt	30.05	31.25	0.003081	0.643766	0.029194	0.186207	1e-05	1e-05	0.029339	1e-05	0.108383
GRC12076347	Egyptian_1	Egyptian	Egypt	30.05	31.25	0.001686	0.609228	0.029714	0.202068	1e-05	0.018375	0.006731	1e-05	0.132178
GRC12076348	Egyptian_1	Egyptian	Egypt	30.05	31.25	0.004255	0.578536	0.024342	0.199476	0.006642	1e-05	0.028471	0.00675	0.151517
GRC12076349	Iranian_4	Iranian	Iran	32.42	53.68	0.042321	0.511085	1e-05	0.413087	0.007669	1e-05	1e-05	0.025799	1e-05
GRC12076351	Iranian_4	Iranian	Iran	32.42	53.68	0.072955	0.525497	1e-05	0.359989	0.009723	1e-05	0.001475	0.03033	1e-05
GRC12076352	Iranian_1	Iranian	Iran	32.42	53.68	0.071342	0.450148	1e-05	0.392956	0.019222	1e-05	0.002423	0.062221	0.001668
GRC12076354	Kuwaitian_2	Kuwaitian	Kuwait	29.2	47.7	0.022573	0.477458	0.028233	0.273071	0.018626	0.003021	0.031299	1e-05	0.145708
GRC12076355	Kuwaitian_2	Kuwaitian	Kuwait	29.2	47.7	0.005331	0.439738	1.7e-05	0.352003	0.032619	0.011631	1e-05	0.030254	0.128397
GRC12076356	Egyptian_1	Egyptian	Egypt	30.05	31.25	0.00156	0.60416	0.005143	0.203584	1e-05	0.010411	0.030083	1e-05	0.145041
GRC12076357	Lebanese_1	Lebanese	Lebanon	33.85	35.86	1e-05	0.611257	0.012621	0.291774	1e-05	0.042494	1e-05	0.033481	0.008343
GRC12076358	Lebanese_2	Lebanese	Lebanon	33.85	35.86	0.025069	0.564378	0.009914	0.28809	0.000869	0.022202	0.005846	0.043471	0.040161
GRC12076359	Lebanese_2	Lebanese	Lebanon	33.85	35.86	0.053613	0.560416	0.00106	0.29663	0.006044	1e-05	1e-05	0.047188	0.035029
GRC12076360	Lebanese_2	Lebanese	Lebanon	33.85	35.86	0.012764	0.588215	1e-05	0.258481	0.00778	0.013507	0.020119	0.055494	0.04363
GRC12076361	Lebanese_2	Lebanese	Lebanon	33.85	35.86	1e-05	0.644517	0.020734	0.212095	0.022762	0.001443	0.005239	1e-05	0.093189
GRC12076362	Lebanese_1	Lebanese	Lebanon	33.85	35.86	0.024512	0.649435	1e-05	0.304749	0.01279	0.005976	1e-05	1e-05	0.002507
GRC12076363	Kuwaitian_1	Kuwaitian	Kuwait	29.2	47.7	0.01671	0.571866	1.1e-05	0.266743	1e-05	1.5e-05	0.057906	1e-05	0.08673
GRC12076364	Kuwaitian_1	Kuwaitian	Kuwait	29.2	47.7	0.017544	0.493278	0.011957	0.18631	1e-05	0.018422	0.015041	1e-05	0.257426
GRC12076365	Lebanese_3	Lebanese	Lebanon	33.85	35.86	0.017374	0.678806	0.004293	0.28659	0.005828	1.9e-05	1.2e-05	0.007067	1e-05
GRC12076366	Egyptian_1	Egyptian	Egypt	30.05	31.25	1e-05	0.640075	0.014277	0.181165	1e-05	0.002909	0.018304	1e-05	0.143241
GRC12076367	Lebanese_3	Lebanese	Lebanon	33.85	35.86	1e-05	0.69271	0.003721	0.279875	0.007447	0.007197	0.009015	1.5e-05	1e-05
GRC12076368	Lebanese_1	Lebanese	Lebanon	33.85	35.86	0.027493	0.624265	0.006096	0.280064	1e-05	0.010026	1e-05	0.039186	0.012851
GRC12076369	Lebanese_3	Lebanese	Lebanon	33.85	35.86	0.033195	0.702818	0.011909	0.245524	1e-05	0.00067	0.000334	1e-05	0.005529
GRC12076370	Egyptian_2	Egyptian	Egypt	30.05	31.25	0.009166	0.668671	0.017217	0.169692	1e-05	1e-05	0.029094	1e-05	0.106131
GRC12076371	Kuwaitian_2	Kuwaitian	Kuwait	29.2	47.7	0.056405	0.443275	0.032751	0.334644	1e-05	1e-05	0.018174	1e-05	0.114722
GRC12076372	Lebanese_1	Lebanese	Lebanon	33.85	35.86	0.027864	0.618005	1e-05	0.32753	1.1e-05	0.0035	1e-05	0.023061	1e-05
GRC12076373	Lebanese_3	Lebanese	Lebanon	33.85	35.86	1e-05	0.681316	0.007829	0.251385	0.018201	0.011428	0.023878	1e-05	0.005942
GRC12076374	Kuwaitian_2	Kuwaitian	Kuwait	29.2	47.7	0.021111	0.590895	1e-05	0.313474	1e-05	1e-05	0.011017	1e-05	0.063462
GRC12076375	Kuwaitian_1	Kuwaitian	Kuwait	29.2	47.7	1e-05	0.489458	1e-05	0.145806	1e-05	0.034894	0.023632	0.287476	0.018704
GRC12076376	Kuwaitian_1	Kuwaitian	Kuwait	29.2	47.7	1e-05	0.734692	0.006142	0.178041	1e-05	0.019046	0.004851	1e-05	0.057198
GRC12076377	Kuwaitian_2	Kuwaitian	Kuwait	29.2	47.7	0.051537	0.502916	0.001503	0.373805	1e-05	0.00061	0.017408	0.01816	0.034051
GRC12076378	Kuwaitian_1	Kuwaitian	Kuwait	29.2	47.7	0.008595	0.627795	0.013699	0.24202	1e-05	0.006343	0.034808	1e-05	0.06672
GRC12076379	Kuwaitian_1	Kuwaitian	Kuwait	29.2	47.7	0.000371	0.714549	0.003951	0.201948	1e-05	0.035027	0.000775	1e-05	0.043359
GRC12076380	Kuwaitian_2	Kuwaitian	Kuwait	29.2	47.7	0.028607	0.540671	0.005242	0.366734	0.005861	0.011071	1e-05	0.017488	0.024317
GRC12076382	Lebanese_1	Lebanese	Lebanon	33.85	35.86	0.025986	0.643166	1e-05	0.27341	1e-05	0.021147	0.011065	1e-05	0.025196
GRC12076383	Lebanese_3	Lebanese	Lebanon	33.85	35.86	0.02697	0.687214	0.006644	0.259911	1e-05	1e-05	1e-05	0.017223	0.002008
GRC12076384	Iranian_4	Iranian	Iran	32.42	53.68	0.013067	0.481011	0.002463	0.396653	0.009622	1e-05	0.029618	0.032626	0.03493
GRC12076385	Lebanese_2	Lebanese	Lebanon	33.85	35.86	0.030402	0.619131	1e-05	0.261579	0.018064	0.006108	0.016124	1e-05	0.048572
GRC12076386	Lebanese_3	Lebanese	Lebanon	33.85	35.86	0.023635	0.676433	0.007501	0.267885	0.012796	1e-05	1e-05	1e-05	0.011719
GRC12076387	Lebanese_1	Lebanese	Lebanon	33.85	35.86	1.5e-05	0.626334	1e-05	0.303123	0.021574	1e-05	1e-05	0.043836	0.005088
GRC12076388	Kuwaitian_1	Kuwaitian	Kuwait	29.2	47.7	0.009299	0.561349	0.017027	0.157723	0.016378	0.004732	0.007576	1e-05	0.225905
GRC12076389	Lebanese_3	Lebanese	Lebanon	33.85	35.86	0.011939	0.67695	0.001508	0.289505	1e-05	1e-05	1e-05	0.005549	0.014519
GRC12076390	Lebanese_1	Lebanese	Lebanon	33.85	35.86	0.011369	0.65989	0.00212	0.294582	0.021357	0.006049	2e-05	0.004603	1e-05
GRC12076391	Lebanese_1	Lebanese	Lebanon	33.85	35.86	0.040669	0.629545	0.006353	0.312363	1.6e-05	1.7e-05	0.011017	1e-05	1e-05
GRC12076392	Kuwaitian_1	Kuwaitian	Kuwait	29.2	47.7	0.025056	0.606934	0.013639	0.273336	0.013645	0.017457	0.002929	0.004662	0.042341
GRC12076393	Lebanese_3	Lebanese	Lebanon	33.85	35.86	0.005742	0.742464	1e-05	0.231909	1e-05	1e-05	0.019834	1.2e-05	1e-05
GRC12076394	Kuwaitian_2	Kuwaitian	Kuwait	29.2	47.7	0.041455	0.499946	0.010713	0.36641	0.017696	1e-05	1e-05	0.043817	0.019945
GRC12076395	Lebanese_3	Lebanese	Lebanon	33.85	35.86	0.007414	0.723734	1e-05	0.248139	1e-05	0.003995	0.002712	0.003252	0.010734
GRC12076396	Iranian_2	Iranian	Iran	32.42	53.68	0.0354	0.303578	0.022668	0.482973	0.028713	1e-05	0.059456	0.062633	0.00457
GRC12076397	Iranian_4	Iranian	Iran	32.42	53.68	0.055041	0.467366	0.001107	0.430152	0.000976	1e-05	1e-05	0.045327	1e-05
GRC12076398	Kuwaitian_2	Kuwaitian	Kuwait	29.2	47.7	0.002979	0.499542	0.016133	0.396095	0.006953	1e-05	0.026963	0.00459	0.046735
GRC12076399	Tunisian_2	Tunisian	Tunisia	36.8	10.18	1e-05	0.608585	0.014201	0.122597	1e-05	0.006583	0.045697	1e-05	0.202308
GRC12076400	Tunisian_2	Tunisian	Tunisia	36.8	10.18	1e-05	0.640812	1e-05	0.092694	0.000625	0.010574	0.051182	0.038442	0.165651
GRC12076401	Tunisian_2	Tunisian	Tunisia	36.8	10.18	0.005344	0.605251	1e-05	0.169472	0.007461	0.021847	0.029078	0.00922	0.152317
GRC12076402	Tunisian_2	Tunisian	Tunisia	36.8	10.18	0.00675	0.625721	1.7e-05	0.156539	0.002739	1e-05	0.017459	1e-05	0.190755
GRC12076403	Tunisian_1	Tunisian	Tunisia	36.8	10.18	0.011606	0.583328	0.019879	0.110887	0.016681	1e-05	0.013616	0.097643	0.146351
GRC12076405	Tunisian_1	Tunisian	Tunisia	36.8	10.18	1e-05	0.569729	0.008664	0.151189	0.017206	1e-05	0.02137	0.053226	0.178597
GRC12076406	Tunisian_2	Tunisian	Tunisia	36.8	10.18	1e-05	0.63374	0.015717	0.150686	0.006703	0.002513	0.04455	0.010257	0.135825
GRC12076408	Tunisian_2	Tunisian	Tunisia	36.8	10.18	0.013357	0.631451	0.018512	0.087442	1e-05	0.003364	0.029321	0.011416	0.205126
GRC12076409	Tunisian_2	Tunisian	Tunisia	36.8	10.18	0.000432	0.640851	0.015395	0.091186	0.032347	0.00618	0.010882	0.021117	0.18161
GRC12076410	Tunisian_2	Tunisian	Tunisia	36.8	10.18	1e-05	0.608554	0.014064	0.126554	0.02868	1.7e-05	1e-05	0.027275	0.194836
GRC12076411	Tunisian_2	Tunisian	Tunisia	36.8	10.18	1e-05	0.64214	0.007958	0.102885	0.009577	0.007139	0.012073	0.044617	0.173601
GRC12076412	Tunisian_2	Tunisian	Tunisia	36.8	10.18	0.004318	0.633101	0.008803	0.108466	1e-05	0.010469	0.028491	1e-05	0.206332
GRC12076413	Egyptian_1	Egyptian	Egypt	30.05	31.25	1e-05	0.621944	0.004268	0.20315	0.004024	1e-05	0.014309	1e-05	0.152274
GRC12076414	Egyptian_1	Egyptian	Egypt	30.05	31.25	0.017702	0.610047	0.02863	0.173191	0.015976	0.00033	1e-05	1e-05	0.154104
GRC12076415	VietnameseKinh_3	Vietnamese (Kinh)	Vietnam	21.03	105.83	0.587446	1e-05	1e-05	1e-05	1e-05	1e-05	0.410233	1e-05	0.00226
GRC12076416	VietnameseKinh_2	Vietnamese (Kinh)	Vietnam	21.03	105.83	0.540901	1e-05	1e-05	1e-05	0.006726	1e-05	0.448968	0.003354	1e-05
GRC12076417	VietnameseKinh_2	Vietnamese (Kinh)	Vietnam	21.03	105.83	0.548366	1e-05	1e-05	1e-05	1e-05	1e-05	0.448716	0.002858	1e-05
GRC12076418	VietnameseKinh_2	Vietnamese (Kinh)	Vietnam	21.03	105.83	0.554869	1e-05	0.001122	1e-05	1e-05	1e-05	0.443948	1e-05	1e-05
GRC12076419	VietnameseKinh_1	Vietnamese (Kinh)	Vietnam	21.03	105.83	0.568979	1.2e-05	1e-05	1e-05	1e-05	1e-05	0.43095	1e-05	1e-05
GRC12076420	VietnameseKinh_1	Vietnamese (Kinh)	Vietnam	21.03	105.83	0.567411	1e-05	1e-05	1e-05	1e-05	0.006338	0.426191	1e-05	1e-05
GRC12076421	VietnameseKinh_2	Vietnamese (Kinh)	Vietnam	21.03	105.83	0.531081	0.003967	1e-05	1e-05	1e-05	1e-05	0.464893	1e-05	1e-05
GRC12076422	VietnameseKinh_1	Vietnamese (Kinh)	Vietnam	21.03	105.83	0.5692	1e-05	1e-05	1e-05	1.7e-05	1e-05	0.430722	1e-05	1e-05
GRC12076423	VietnameseKinh_2	Vietnamese (Kinh)	Vietnam	21.03	105.83	0.551626	1e-05	1e-05	1e-05	1e-05	1.8e-05	0.448296	1e-05	1e-05
GRC12076424	VietnameseKinh_1	Vietnamese (Kinh)	Vietnam	21.03	105.83	0.561152	0.00194	1e-05	1e-05	1e-05	1e-05	0.436845	1.2e-05	1e-05
GRC12076425	VietnameseKinh_1	Vietnamese (Kinh)	Vietnam	21.03	105.83	0.570948	1e-05	1e-05	1e-05	1e-05	0.007372	0.42162	1e-05	1e-05
GRC12076426	VietnameseKinh_3	Vietnamese (Kinh)	Vietnam	21.03	105.83	0.580321	1e-05	1e-05	1e-05	1e-05	1e-05	0.419609	1e-05	1e-05
GRC12076427	Chinese_1	Chinese	China	39.92	116.33	0.712779	0.005088	1e-05	0.002683	1e-05	1e-05	0.268113	0.011298	1e-05
GRC12076428	Chinese_2	Chinese	China	39.92	116.33	0.727058	0.007378	0.003071	1e-05	0.013611	1e-05	0.247226	0.001626	1e-05
GRC12076429	Chinese_2	Chinese	China	39.92	116.33	0.731301	2e-05	1e-05	0.004915	0.002981	1.5e-05	0.257721	1e-05	0.003027
GRC12076430	Chinese_3	Chinese	China	39.92	116.33	0.673801	1e-05	1e-05	1e-05	1e-05	1e-05	0.326129	1e-05	1e-05
GRC12076431	Chinese_1	Chinese	China	39.92	116.33	0.712037	1e-05	1e-05	0.001507	1e-05	1e-05	0.284901	1e-05	0.001504
GRC12076432	Chinese_2	Chinese	China	39.92	116.33	0.716714	1e-05	0.00218	0.007986	0.011985	1e-05	0.253343	0.007763	1e-05
GRC12076433	Chinese_1	Chinese	China	39.92	116.33	0.694093	1e-05	1e-05	1.2e-05	1e-05	1.6e-05	0.305829	1e-05	1e-05
GRC12076434	Chinese_1	Chinese	China	39.92	116.33	0.711196	0.004149	1e-05	1e-05	0.003224	0.000613	0.278479	1e-05	0.002309
GRC12076435	Chinese_1	Chinese	China	39.92	116.33	0.704977	0.008172	1e-05	1e-05	1e-05	0.003773	0.279374	1e-05	0.003664
GRC12076436	Chinese_2	Chinese	China	39.92	116.33	0.741322	0.000422	1e-05	0.003938	0.018097	1.2e-05	0.236178	1e-05	1e-05
GRC12076437	Chinese_3	Chinese	China	39.92	116.33	0.646555	1e-05	1e-05	1e-05	1e-05	1e-05	0.353375	1e-05	1e-05
GRC12076438	Chinese_1	Chinese	China	39.92	116.33	0.689373	1e-05	0.005555	1.6e-05	0.004533	1e-05	0.300443	1e-05	5.2e-05
GRC12076451	IndianWest_1	Indian (West)	India	22.35	72	1e-05	0.109244	1e-05	0.591189	0.012825	0.005705	0.22751	0.053498	1e-05
GRC12076452	IndianWest_4	Indian (West)	India	22.35	72	1e-05	0.101391	1e-05	0.596305	1e-05	1e-05	0.246006	0.056249	1e-05
GRC12076453	IndianWest_1	Indian (West)	India	22.35	72	0.014653	0.136037	1e-05	0.558268	1e-05	0.002332	0.204501	0.084179	1e-05
GRC12076454	IndianWest_1	Indian (West)	India	22.35	72	0.027841	0.07472	1e-05	0.607093	1e-05	0.002783	0.207996	0.079537	1e-05
GRC12076455	IndianWest_1	Indian (West)	India	22.35	72	0.015591	0.167292	1e-05	0.618307	0.010723	1e-05	0.129262	0.058795	1e-05
GRC12076456	IndianWest_4	Indian (West)	India	22.35	72	1e-05	0.034571	0.000615	0.630216	1e-05	1e-05	0.288409	0.046149	1e-05
GRC12076457	IndianWest_1	Indian (West)	India	22.35	72	0.013889	0.091339	1e-05	0.588664	1e-05	1e-05	0.230485	0.075583	1e-05
GRC12076458	IndianWest_4	Indian (West)	India	22.35	72	1e-05	0.04329	0.000215	0.617409	1e-05	1e-05	0.303117	0.027408	0.008531
GRC12076459	IndianWest_1	Indian (West)	India	22.35	72	0.024755	0.109569	0.003099	0.574657	0.01447	0.020962	0.189035	0.063443	1e-05
GRC12076460	IndianWest_4	Indian (West)	India	22.35	72	0.006307	0.067239	1e-05	0.6134	0.000875	0.020939	0.260322	0.030898	1e-05
GRC12076461	IndianWest_1	Indian (West)	India	22.35	72	0.016979	0.098224	0.00033	0.573218	0.03106	0.007516	0.16692	0.102174	0.003579
GRC12076462	IndianWest_4	Indian (West)	India	22.35	72	0.026289	0.085001	0.004895	0.624764	1e-05	0.000857	0.233548	0.024626	1e-05
GRC12081926	PeruvianQuechua_pop2_2	Peruvian (Quechua)	Peru	-13.76	-71.96	0.015781	0.022847	0.000805	1e-05	0.946881	1e-05	1e-05	0.013646	1e-05
GRC12081927	PeruvianQuechua_pop2_1	Peruvian (Quechua)	Peru	-13.76	-71.96	0.011046	0.079496	0.004514	0.007118	0.849551	0.005481	0.009421	0.028171	0.005204
GRC12081928	PeruvianQuechua_pop2_1	Peruvian (Quechua)	Peru	-13.76	-71.96	0.00847	0.068842	0.003876	0.025362	0.833478	0.006379	0.021229	0.032352	1e-05
GRC12081929	PeruvianQuechua_pop2_2	Peruvian (Quechua)	Peru	-13.76	-71.96	1e-05	0.015324	1e-05	0.022148	0.958476	1e-05	1e-05	1e-05	0.004002
GRC12081930	PeruvianQuechua_pop2_1	Peruvian (Quechua)	Peru	-13.76	-71.96	0.000648	0.07394	1e-05	0.029819	0.848259	1.6e-05	1e-05	0.047287	1e-05
GRC12081931	PeruvianQuechua_pop2_1	Peruvian (Quechua)	Peru	-13.76	-71.96	1e-05	0.127898	1e-05	0.054329	0.743188	0.013318	0.003301	0.057937	1e-05
GRC12081933	IndianNoth_3	Indian (Noth)	India	28.38	78.58	0.283996	0.031941	1e-05	0.339426	0.015555	0.002041	0.268473	0.058547	1e-05
GRC12081934	IndianEast_1	Indian (East)	India	22	86	1e-05	1e-05	1e-05	0.385943	0.00445	0.016881	0.585904	1e-05	0.006781
GRC12081936	IndianSouth_2	Indian (South)	India	10.07	78.22	1.2e-05	0.046007	1.4e-05	0.592356	1e-05	1e-05	0.351161	0.01042	1e-05
GRC12081937	IndianSouth_2	Indian (South)	India	10.07	78.22	1e-05	0.03697	1e-05	0.603369	0.004058	0.006984	0.34107	1e-05	0.007519
GRC12081938	IndianSouth_2	Indian (South)	India	10.07	78.22	1e-05	0.073267	0.007042	0.582499	1e-05	1e-05	0.337142	1e-05	1e-05
GRC12081939	IndianSouth_4	Indian (South)	India	10.07	78.22	1e-05	1e-05	1e-05	0.593857	1e-05	1e-05	0.403127	1e-05	0.002956
GRC12081940	IndianNotheast_3	Indian (Notheast)	India	26.2	92.94	0.429358	0.000954	1e-05	0.152765	0.03765	0.008148	0.370588	0.000517	1e-05
GRC12081941	IndianNoth_2	Indian (Noth)	India	28.38	78.58	0.025189	0.136578	1e-05	0.591093	1.3e-05	0.003137	0.17215	0.071821	1e-05
GRC12081942	IndianEast_2	Indian (East)	India	22	86	0.055945	1e-05	1e-05	0.285537	1e-05	0.014421	0.640969	1e-05	0.003088
GRC12081943	IndianSouth_1	Indian (South)	India	10.07	78.22	1e-05	0.068877	1e-05	0.644284	1e-05	0.002164	0.28462	1.5e-05	1e-05
GRC12081944	IndianEast_1	Indian (East)	India	22	86	1e-05	1e-05	1e-05	0.4286	1e-05	0.00684	0.564499	1e-05	1e-05
GRC12081945	IndianSouth_3	Indian (South)	India	10.07	78.22	1e-05	1e-05	1e-05	0.512682	1e-05	6e-05	0.48167	1e-05	0.005538
GRC12081946	IndianNoth_1	Indian (Noth)	India	28.38	78.58	1e-05	1.7e-05	0.00436	0.496762	1e-05	1e-05	0.49607	0.00275	1e-05
GRC12081947	IndianNotheast_3	Indian (Notheast)	India	26.2	92.94	0.481886	1e-05	0.001654	0.170392	0.01221	1e-05	0.32674	0.002453	0.004644
GRC12081948	IndianNoth_2	Indian (Noth)	India	28.38	78.58	0.007966	0.204951	0.003534	0.569812	0.028339	0.001668	0.139401	0.044319	1e-05
GRC12081949	IndianNoth_2	Indian (Noth)	India	28.38	78.58	1e-05	0.079714	1.2e-05	0.583848	0.00352	1e-05	0.326114	0.006762	1e-05
GRC12081950	IndianNoth_2	Indian (Noth)	India	28.38	78.58	0.090664	0.099476	1e-05	0.504629	0.021309	0.007325	0.213198	0.06338	1e-05
GRC12081951	IndianEast_1	Indian (East)	India	22	86	1e-05	1e-05	0.00933	0.415302	0.008397	0.006301	0.560629	1e-05	1e-05
GRC12081953	IndianNoth_1	Indian (Noth)	India	28.38	78.58	1e-05	1e-05	1.2e-05	0.513864	1e-05	1e-05	0.480934	1e-05	0.005139
GRC12081955	IndianSouth_3	Indian (South)	India	10.07	78.22	1e-05	1e-05	0.002444	0.516844	1.6e-05	0.033915	0.446735	1.5e-05	1e-05
GRC12081956	IndianNotheast_2	Indian (Notheast)	India	26.2	92.94	0.678118	1e-05	0.000433	0.007329	0.002919	0.001147	0.310024	1e-05	1e-05
GRC12081957	IndianEast_1	Indian (East)	India	22	86	1e-05	1e-05	1e-05	0.380273	1.9e-05	1e-05	0.619647	1e-05	1e-05
GRC12081958	IndianEast_1	Indian (East)	India	22	86	1e-05	1e-05	0.005444	0.440518	1e-05	0.031484	0.522503	1e-05	1e-05
GRC12081959	IndianSouth_1	Indian (South)	India	10.07	78.22	1e-05	0.037843	1e-05	0.625907	0.002686	1e-05	0.309804	0.009266	0.014465
GRC12081960	IndianEast_1	Indian (East)	India	22	86	0.020664	1e-05	1e-05	0.37931	0.017564	0.000711	0.58171	1e-05	1e-05
GRC12081964	IndianNotheast_2	Indian (Notheast)	India	26.2	92.94	0.584537	1e-05	1e-05	0.019396	1e-05	1.3e-05	0.396005	1e-05	1e-05
GRC12081965	IndianNoth_3	Indian (Noth)	India	28.38	78.58	0.390795	1.5e-05	0.017948	0.258995	1e-05	1e-05	0.328208	0.00401	1e-05
GRC12081967	IndianNotheast_3	Indian (Notheast)	India	26.2	92.94	0.444878	0.016312	1e-05	0.185766	1e-05	1.2e-05	0.341899	0.011103	1e-05
GRC12081968	IndianNoth_3	Indian (Noth)	India	28.38	78.58	0.355748	0.003738	0.004821	0.251417	1e-05	0.030144	0.330666	0.023447	1e-05
GRC12081969	IndianEast_1	Indian (East)	India	22	86	1e-05	1e-05	1e-05	0.432828	1e-05	0.034434	0.532678	1e-05	1e-05
GRC12081970	IndianSouth_5	Indian (South)	India	10.07	78.22	1e-05	0.066933	0.013609	0.595232	1e-05	0.021523	0.251862	0.050811	1e-05
GRC12081971	IndianSouth_1	Indian (South)	India	10.07	78.22	1e-05	0.044592	1e-05	0.638777	1e-05	0.001032	0.304047	0.011512	1e-05
GRC12081972	IndianSouth_1	Indian (South)	India	10.07	78.22	1e-05	0.030302	0.002292	0.629571	1e-05	1.6e-05	0.335434	0.002356	1e-05
GRC12081973	IndianSouth_2	Indian (South)	India	10.07	78.22	1e-05	0.035398	1e-05	0.597981	1e-05	0.01279	0.353781	1e-05	1e-05
GRC12081974	IndianSouth_4	Indian (South)	India	10.07	78.22	2e-05	0.017207	1e-05	0.601148	1e-05	1e-05	0.381575	1e-05	1e-05
GRC12081976	IndianSouth_3	Indian (South)	India	10.07	78.22	1e-05	1e-05	1e-05	0.534935	2e-05	0.008753	0.456152	1e-05	0.0001
GRC12081978	IndianNotheast_2	Indian (Notheast)	India	26.2	92.94	0.58644	1e-05	0.00601	0.016711	1e-05	0.007162	0.383637	1e-05	1e-05
GRC12081980	IndianSouth_4	Indian (South)	India	10.07	78.22	0.016035	1.7e-05	1e-05	0.595504	1e-05	0.016802	0.359886	0.011725	1e-05
GRC12081982	IndianNoth_2	Indian (Noth)	India	28.38	78.58	0.090291	0.121378	1e-05	0.458721	0.028688	1e-05	0.233325	0.067567	1e-05
GRC12081983	IndianSouth_1	Indian (South)	India	10.07	78.22	1e-05	0.023848	1e-05	0.640657	1e-05	1e-05	0.330531	1e-05	0.004914
GRC12081985	IndianNotheast_3	Indian (Notheast)	India	26.2	92.94	0.50337	1e-05	0.006382	0.109517	0.011116	1e-05	0.369575	1e-05	1e-05
GRC12081986	IndianSouth_3	Indian (South)	India	10.07	78.22	1e-05	0.005018	1.3e-05	0.547853	1.7e-05	1e-05	0.430164	0.016905	1e-05
GRC12081989	IndianNoth_3	Indian (Noth)	India	28.38	78.58	0.608319	0.007652	1.2e-05	0.095369	0.025557	1e-05	0.26168	1e-05	0.001391
GRC12081990	IndianNoth_3	Indian (Noth)	India	28.38	78.58	0.499234	0.05367	1e-05	0.23646	0.01048	1e-05	0.196026	0.0041	1e-05
GRC12081991	IndianEast_2	Indian (East)	India	22	86	0.081371	1e-05	0.002633	0.322088	1e-05	0.017173	0.576693	1.1e-05	1e-05
GRC12081992	IndianSouth_4	Indian (South)	India	10.07	78.22	1e-05	0.012803	1e-05	0.598571	0.004259	0.002973	0.349218	0.018989	0.013166
GRC12081993	IndianNotheast_2	Indian (Notheast)	India	26.2	92.94	0.713041	1.5e-05	1e-05	1e-05	0.00858	1e-05	0.274276	0.004049	1e-05
GRC12081994	IndianNoth_2	Indian (Noth)	India	28.38	78.58	1e-05	0.051344	1e-05	0.587408	0.012622	0.01282	0.304841	0.030934	1e-05
GRC12081996	IndianEast_1	Indian (East)	India	22	86	0.04069	1e-05	0.004305	0.361685	0.005405	0.037499	0.550385	1e-05	1e-05
GRC12081997	IndianSouth_5	Indian (South)	India	10.07	78.22	1e-05	0.082086	0.000789	0.606729	1e-05	1e-05	0.239474	0.070882	1e-05
GRC12081998	PeruvianQuechua_pop1_2	Peruvian (Quechua)	Peru	-15.77	-69.68	0.001404	0.000525	1.1e-05	1e-05	0.998002	1.8e-05	1e-05	1e-05	1e-05
GRC12081999	PeruvianQuechua_pop1_2	Peruvian (Quechua)	Peru	-15.77	-69.68	1e-05	1e-05	1e-05	1e-05	0.999913	1.7e-05	1e-05	1e-05	1e-05
GRC12082001	PeruvianQuechua_pop1_2	Peruvian (Quechua)	Peru	-15.77	-69.68	3.9e-05	1.7e-05	1e-05	1e-05	0.996433	1e-05	0.003461	1e-05	1e-05
GRC12082002	PeruvianQuechua_pop1_2	Peruvian (Quechua)	Peru	-15.77	-69.68	1e-05	1.2e-05	0.000498	1e-05	0.999074	1e-05	1e-05	1e-05	0.000367
GRC12082003	PeruvianAymaraUro_2	Peruvian (Aymara,Uro)	Peru	-15.74	-69.93	1e-05	1.1e-05	1e-05	0.000257	0.996478	1e-05	1e-05	0.001661	0.001553
GRC12082004	PeruvianAymaraUro_2	Peruvian (Aymara,Uro)	Peru	-15.74	-69.93	1e-05	1e-05	1e-05	0.000463	0.999029	1e-05	0.000448	1e-05	1e-05
GRC12082006	PeruvianAymaraUro_2	Peruvian (Aymara,Uro)	Peru	-15.74	-69.93	1e-05	1e-05	1e-05	1e-05	0.99883	1e-05	1e-05	0.000258	0.000851
GRC12082007	PeruvianAymaraUro_2	Peruvian (Aymara,Uro)	Peru	-15.74	-69.93	1e-05	1e-05	1e-05	1e-05	0.99676	0.001051	1e-05	0.00213	1e-05
GRC12083608	PapuanBougainvilleNasioi_2	Papuan (Bougainville-Nasioi)	Papua New Guinea	-6.05	155.19	1.4e-05	1e-05	1e-05	1e-05	0.000142	0.859781	0.138992	0.00103	1e-05
GRC12083609	PapuanBougainvilleNasioi_3	Papuan (Bougainville-Nasioi)	Papua New Guinea	-6.05	155.19	1e-05	1e-05	1e-05	1e-05	0.003504	0.830472	0.165965	1e-05	1e-05
GRC12083610	PapuanBougainvilleNasioi_2	Papuan (Bougainville-Nasioi)	Papua New Guinea	-6.05	155.19	1e-05	1.1e-05	1e-05	1e-05	0.003333	0.852907	0.143699	1e-05	1e-05
GRC12083611	PapuanBougainvilleNasioi_3	Papuan (Bougainville-Nasioi)	Papua New Guinea	-6.05	155.19	1e-05	1e-05	1e-05	1e-05	0.003543	0.822418	0.169107	1e-05	0.004881
GRC12083612	PapuanBougainvilleNasioi_2	Papuan (Bougainville-Nasioi)	Papua New Guinea	-6.05	155.19	1e-05	2e-05	1e-05	1e-05	1e-05	0.84488	0.154266	1e-05	0.000784
GRC12083613	PapuanBougainvilleNasioi_1	Papuan (Bougainville-Nasioi)	Papua New Guinea	-6.05	155.19	1e-05	1e-05	1e-05	1e-05	1e-05	0.916871	0.083059	1e-05	1e-05
GRC12083614	PapuanBougainvilleNasioi_1	Papuan (Bougainville-Nasioi)	Papua New Guinea	-6.05	155.19	1e-05	1.9e-05	1e-05	1e-05	1e-05	0.919709	0.080212	1e-05	1e-05
GRC12083615	PapuanBougainvilleNasioi_2	Papuan (Bougainville-Nasioi)	Papua New Guinea	-6.05	155.19	0.006103	1e-05	1e-05	1e-05	1.2e-05	0.84165	0.152184	1e-05	1e-05
GRC12083616	PapuanBougainvilleNasioi_1	Papuan (Bougainville-Nasioi)	Papua New Guinea	-6.05	155.19	1e-05	1.1e-05	1e-05	1.5e-05	1e-05	0.948126	0.051798	1e-05	1e-05
GRC12083617	PapuanBougainvilleNasioi_2	Papuan (Bougainville-Nasioi)	Papua New Guinea	-6.05	155.19	1e-05	1e-05	0.001594	1e-05	0.004772	0.850217	0.143367	1e-05	1e-05
GRC12083618	PapuanPortMoresby_1	Papuan (Port Moresby)	Papua New Guinea	-9.3	147.1	1e-05	1.1e-05	0.000544	0.007251	1e-05	0.989631	0.002522	1e-05	1e-05
GRC12083619	PapuanPortMoresby_1	Papuan (Port Moresby)	Papua New Guinea	-9.3	147.1	1e-05	0.002116	1e-05	0.006799	1e-05	0.988799	1e-05	0.000872	0.001374
GRC12083621	PapuanPortMoresby_4	Papuan (Port Moresby)	Papua New Guinea	-9.3	147.1	0.055219	1.8e-05	0.000389	1e-05	1e-05	0.883743	0.060586	1.5e-05	1e-05
GRC12083622	PapuanPortMoresby_1	Papuan (Port Moresby)	Papua New Guinea	-9.3	147.1	0.020781	1e-05	1e-05	0.001342	0.012533	0.963411	1e-05	3.5e-05	0.001869
GRC12083624	PapuanPortMoresby_1	Papuan (Port Moresby)	Papua New Guinea	-9.3	147.1	1e-05	1e-05	0.002182	0.00322	0.000278	0.994271	1e-05	1e-05	1e-05
GRC12083625	PapuanPortMoresby_1	Papuan (Port Moresby)	Papua New Guinea	-9.3	147.1	0.047686	1e-05	1e-05	0.011539	1e-05	0.940715	1e-05	1e-05	1e-05
GRC12083626	PapuanPortMoresby_3	Papuan (Port Moresby)	Papua New Guinea	-9.3	147.1	0.215569	0.00469	1e-05	9.8e-05	1e-05	0.57548	0.204123	1e-05	1e-05
GRC12083627	PapuanPortMoresby_3	Papuan (Port Moresby)	Papua New Guinea	-9.3	147.1	0.249347	1e-05	1e-05	0.000179	1e-05	0.532974	0.214556	1e-05	0.002904
GRC12083628	PapuanPortMoresby_1	Papuan (Port Moresby)	Papua New Guinea	-9.3	147.1	1e-05	0.000838	0.000615	1e-05	1e-05	0.998213	1e-05	1e-05	0.000284
GRC12083629	PapuanPortMoresby_1	Papuan (Port Moresby)	Papua New Guinea	-9.3	147.1	1e-05	1e-05	1e-05	1e-05	1e-05	0.993944	1e-05	1e-05	0.005986
GRC12083630	PapuanPortMoresby_1	Papuan (Port Moresby)	Papua New Guinea	-9.3	147.1	1e-05	1e-05	0.002177	1e-05	1e-05	0.997753	1e-05	1e-05	1e-05
GRC12083631	PapuanPortMoresby_1	Papuan (Port Moresby)	Papua New Guinea	-9.3	147.1	1e-05	1e-05	0.001738	0.002819	6.6e-05	0.993284	1e-05	0.002053	1e-05
GRC12083633	PapuanPortMoresby_1	Papuan (Port Moresby)	Papua New Guinea	-9.3	147.1	0.005214	1e-05	1e-05	0.002268	1e-05	0.979417	0.011649	1e-05	0.001412
GRC12083635	PapuanPortMoresby_4	Papuan (Port Moresby)	Papua New Guinea	-9.3	147.1	0.109984	0.002637	1e-05	1e-05	1e-05	0.830196	0.056913	1e-05	0.00023
GRC12083637	PapuanPortMoresby_4	Papuan (Port Moresby)	Papua New Guinea	-9.3	147.1	0.129609	1e-05	1e-05	0.005968	1e-05	0.776513	0.08786	1e-05	1e-05
GRC12083638	PapuanPortMoresby_4	Papuan (Port Moresby)	Papua New Guinea	-9.3	147.1	0.058152	1e-05	0.002544	0.008148	0.007303	0.882076	0.041747	1e-05	1e-05
GRC12083639	ItalianTuscany_1	Italian (Tuscany)	Italy	43	11	0.015298	0.579165	1.1e-05	0.200512	1.8e-05	1.4e-05	0.030867	0.174105	1e-05
GRC12083640	ItalianTuscany_2	Italian (Tuscany)	Italy	43	11	1e-05	0.550344	1e-05	0.198463	0.002586	1e-05	0.029173	0.219394	1e-05
GRC12083641	ItalianTuscany_1	Italian (Tuscany)	Italy	43	11	1e-05	0.58344	0.004231	0.190115	0.029646	0.008923	0.01257	0.171055	1e-05
GRC12083642	NiVanuatu_1	Ni-Vanuatu	Vanuatu	-15.38	166.96	0.029767	0.004524	0.001157	1e-05	1e-05	0.821441	0.141657	0.001423	1e-05
GRC12083643	NiVanuatu_2	Ni-Vanuatu	Vanuatu	-15.38	166.96	0.043119	0.027238	1e-05	0.004354	0.013291	0.723984	0.105897	0.082098	1e-05
GRC12083644	NiVanuatu_2	Ni-Vanuatu	Vanuatu	-15.38	166.96	0.055155	0.06052	1e-05	0.001884	1e-05	0.70491	0.11553	0.061973	1e-05
GRC12083645	NiVanuatu_1	Ni-Vanuatu	Vanuatu	-15.38	166.96	0.048048	2e-05	0.003896	1e-05	0.017854	0.798467	0.131686	1e-05	1e-05
GRC12083646	NiVanuatu_1	Ni-Vanuatu	Vanuatu	-15.38	166.96	0.031878	1e-05	1e-05	1e-05	1e-05	0.804115	0.14515	0.018806	1e-05
GRC12083647	NiVanuatu_1	Ni-Vanuatu	Vanuatu	-15.38	166.96	0.018929	0.001427	1e-05	1e-05	0.004836	0.79968	0.174351	0.000747	1e-05
GRC12083648	NiVanuatu_1	Ni-Vanuatu	Vanuatu	-15.38	166.96	0.022252	1e-05	1e-05	0.002117	0.011085	0.82336	0.14032	0.000836	1e-05
GRC12083649	NiVanuatu_1	Ni-Vanuatu	Vanuatu	-15.38	166.96	0.005224	1e-05	1e-05	2e-05	1.1e-05	0.807591	0.187114	1e-05	1e-05
GRC12083650	NiVanuatu_2	Ni-Vanuatu	Vanuatu	-15.38	166.96	0.06963	1e-05	1e-05	1e-05	1e-05	0.713651	0.213649	0.00302	1e-05
GRC12083651	NiVanuatu_1	Ni-Vanuatu	Vanuatu	-15.38	166.96	0.027886	1e-05	1e-05	1e-05	1e-05	0.794646	0.177408	1e-05	1e-05
GRC12084509	NamibianKaokoveld_2	Namibian (Kaokoveld)	Namibia	-19.4	13.91	1e-05	1e-05	0.097302	1e-05	1e-05	0.00401	0.001253	1e-05	0.897386
GRC12084510	NamibianKaokoveld_1	Namibian (Kaokoveld)	Namibia	-19.4	13.91	0.0016	0.00161	0.131892	1e-05	1e-05	1.9e-05	1e-05	1e-05	0.864839
GRC12084511	NamibianKaokoveld_2	Namibian (Kaokoveld)	Namibia	-19.4	13.91	0.004148	0.003585	0.113353	1e-05	1e-05	0.000316	1e-05	1e-05	0.878558
GRC12084512	NamibianKaokoveld_1	Namibian (Kaokoveld)	Namibia	-19.4	13.91	1e-05	0.001765	0.128103	0.006887	1e-05	1e-05	1e-05	1e-05	0.863195
GRC12084513	NamibianKaokoveld_2	Namibian (Kaokoveld)	Namibia	-19.4	13.91	1e-05	0.007392	0.111172	1e-05	1e-05	1e-05	1e-05	1e-05	0.881376
GRC12084514	SouthAfricanNorthernCape_1	South African (Northern Cape)	South Africa	-29	21.85	1e-05	1.4e-05	0.748523	0.003197	1.4e-05	1e-05	1e-05	1e-05	0.248211
GRC12084516	SouthAfricanNorthernCape_1	South African (Northern Cape)	South Africa	-29	21.85	1e-05	1e-05	0.760195	1e-05	1e-05	1e-05	1e-05	1e-05	0.239735
GRC12084517	SouthAfricanNorthernCape_1	South African (Northern Cape)	South Africa	-29	21.85	1.4e-05	1e-05	0.751845	1e-05	1.2e-05	1.2e-05	1e-05	1e-05	0.248077
GRC12084518	SouthAfricanNorthernCape_2	South African (Northern Cape)	South Africa	-29	21.85	1e-05	1.7e-05	0.933714	1e-05	1e-05	1e-05	1e-05	1e-05	0.066209
GRC12084519	SouthAfricanJohannesburg_0	South African (Johannesburg)	South Africa	-26	28	1e-05	0.000351	0.225184	1e-05	0.002174	1e-05	1.7e-05	1e-05	0.772234
GRC12084520	SouthAfricanJohannesburg_0	South African (Johannesburg)	South Africa	-26	28	1.7e-05	1e-05	0.145174	1e-05	0.005563	1e-05	1e-05	1e-05	0.849197
GRC12084521	NamibianTsumkwe_1	Namibian (Tsumkwe)	Namibia	-19.59	20.5	1e-05	1e-05	0.99992	1e-05	1e-05	1e-05	1e-05	1e-05	1e-05
GRC12084522	NamibianTsumkwe_1	Namibian (Tsumkwe)	Namibia	-19.59	20.5	1e-05	1e-05	0.999917	1e-05	1e-05	1e-05	1.3e-05	1e-05	1e-05
GRC12084524	NamibianTsumkwe_1	Namibian (Tsumkwe)	Namibia	-19.59	20.5	1e-05	1e-05	0.99992	1e-05	1e-05	1e-05	1e-05	1e-05	1e-05
GRC12084525	NamibianTsumkwe_1	Namibian (Tsumkwe)	Namibia	-19.59	20.5	1e-05	1e-05	0.99992	1e-05	1e-05	1e-05	1e-05	1e-05	1e-05
GRC12084526	SouthAfricanNorthernCape_2	South African (Northern Cape)	South Africa	-29	21.85	1e-05	1e-05	0.99992	1e-05	1e-05	1e-05	1e-05	1e-05	1e-05
GRC12084528	SouthAfricanNorthernCape_2	South African (Northern Cape)	South Africa	-29	21.85	1e-05	1.6e-05	0.999908	1e-05	1e-05	1.7e-05	1e-05	1e-05	1e-05
GRC12084530	SouthAfricanNorthernCape_2	South African (Northern Cape)	South Africa	-29	21.85	1e-05	1e-05	0.99992	1e-05	1e-05	1e-05	1e-05	1e-05	1e-05
GRC12084531	SouthAfricanKroonstad_1	South African (Kroonstad)	South Africa	-27	27	1e-05	0.002776	0.292737	0.017961	0.018768	1e-05	0.011341	0.009504	0.646893
GRC12084532	SouthAfricanKroonstad_1	South African (Kroonstad)	South Africa	-27	27	1e-05	1e-05	0.425241	1e-05	1e-05	1e-05	1e-05	1e-05	0.574689
GRC12084533	SouthAfricanKroonstad_1	South African (Kroonstad)	South Africa	-27	27	1e-05	1e-05	0.331803	1.1e-05	1e-05	1e-05	1.3e-05	1e-05	0.668124
GRC12084535	SouthAfricanKroonstad_1	South African (Kroonstad)	South Africa	-27	27	1e-05	0.008272	0.319518	1e-05	0.001913	0.012226	1e-05	0.005544	0.652498
GRC12084537	SouthAfricanUnderberg_0	South African (Underberg)	South Africa	-29.78	29.5	1e-05	8.3e-05	0.235905	0.009184	1e-05	1.7e-05	1e-05	1e-05	0.754771
GRC12084538	SouthAfricanUnderberg_0	South African (Underberg)	South Africa	-29.78	29.5	0.003819	0.00284	0.220746	1e-05	1e-05	0.000615	1e-05	1e-05	0.77194
GRC12084539	NamibianHereroland_1	Namibian (Hereroland)	Namibia	-21	19.5	1e-05	0.003234	0.122841	1e-05	1.4e-05	0.006914	1e-05	1e-05	0.866957
GRC12084540	NamibianHereroland_1	Namibian (Hereroland)	Namibia	-21	19.5	1e-05	0.004272	0.158891	1e-05	1e-05	1e-05	1e-05	1e-05	0.836776
GRC12084541	NamibianHereroland_1	Namibian (Hereroland)	Namibia	-21	19.5	1e-05	1e-05	0.113911	1e-05	1e-05	1e-05	1e-05	1e-05	0.886019
GRC12084542	NamibianHereroland_1	Namibian (Hereroland)	Namibia	-21	19.5	1e-05	1e-05	0.134342	0.007363	1e-05	1e-05	1e-05	1e-05	0.858235
GRC12084544	MadagascanAntananarivo_0	Madagascan (Antananarivo)	Madagascar	-18.91	47.53	0.249428	1.5e-05	0.013298	0.002542	1e-05	1e-05	0.357072	0.016703	0.360923
GRC12084545	MadagascanAntananarivo_0	Madagascan (Antananarivo)	Madagascar	-18.91	47.53	0.188751	0.017366	0.053136	1e-05	0.005578	0.014024	0.301953	1e-05	0.419172
GRC12084546	MadagascanAntananarivo_0	Madagascan (Antananarivo)	Madagascar	-18.91	47.53	0.190061	1e-05	0.029667	1.4e-05	1e-05	1e-05	0.265462	0.014019	0.500746
GRC12084547	MadagascanManakara_1	Madagascan (Manakara)	Madagascar	-22.14	48	0.138226	0.00429	0.049962	0.023182	1e-05	0.021809	0.173718	0.008599	0.580204
GRC12084548	MadagascanManakara_1	Madagascan (Manakara)	Madagascar	-22.14	48	0.153597	1e-05	0.026154	1e-05	1e-05	0.010869	0.204714	0.021928	0.582708
GRC12084549	MadagascanManakara_2	Madagascan (Manakara)	Madagascar	-22.14	48	0.130704	0.019105	0.058912	0.009414	1e-05	1e-05	0.160747	0.005907	0.615191
GRC12084550	MadagascanManakara_2	Madagascan (Manakara)	Madagascar	-22.14	48	0.117203	0.014858	0.070302	1e-05	1e-05	1e-05	0.189133	0.008797	0.599677
GRC12084551	MadagascanAndilambe_0	Madagascan (Andilambe)	Madagascar	-15.75	47.98	0.057086	0.014352	0.084186	0.019392	0.02189	1e-05	0.063286	0.009578	0.730221
GRC12084552	MadagascanAndilambe_0	Madagascan (Andilambe)	Madagascar	-15.75	47.98	0.086361	0.012713	0.074922	1e-05	1e-05	1e-05	0.136111	1e-05	0.689853
GRC12084553	MadagascanAndilambe_0	Madagascan (Andilambe)	Madagascar	-15.75	47.98	0.199362	1.8e-05	0.015161	1e-05	1e-05	0.008395	0.234226	0.002154	0.540664
GRC12084554	MadagascanAmbilobe_1	Madagascan (Ambilobe)	Madagascar	-13.2	49.05	0.13578	1e-05	0.054514	1e-05	0.010885	0.000167	0.192462	0.013288	0.592885
GRC12084555	MadagascanAmbilobe_1	Madagascan (Ambilobe)	Madagascar	-13.2	49.05	0.108131	0.002205	0.060555	0.009868	1e-05	0.006925	0.146338	0.007662	0.658307
GRC12084556	MadagascanAmbilobe_2	Madagascan (Ambilobe)	Madagascar	-13.2	49.05	0.196114	0.016304	0.021475	1e-05	1e-05	0.013003	0.225704	1e-05	0.527371
GRC12084558	MadagascanAmbilobe_2	Madagascan (Ambilobe)	Madagascar	-13.2	49.05	0.194544	0.003753	0.02095	1e-05	1e-05	0.016843	0.240015	0.008705	0.515169
GRC12084559	MadagascanToliara_1	Madagascan (Toliara)	Madagascar	-23.35	43.66	0.128938	0.026044	0.070254	1e-05	0.001203	1e-05	0.192232	1e-05	0.5813
GRC12084560	MadagascanToliara_1	Madagascan (Toliara)	Madagascar	-23.35	43.66	0.135455	0.006761	0.051497	1e-05	0.000748	0.007655	0.215591	0.008119	0.574163
GRC12084562	MadagascanToliara_1	Madagascan (Toliara)	Madagascar	-23.35	43.66	0.142606	0.005001	0.045711	1e-05	0.001466	1e-05	0.208182	0.007303	0.589711
GRC12084563	MadagascanToliara_1	Madagascan (Toliara)	Madagascar	-23.35	43.66	0.113598	0.037692	0.050173	1e-05	1e-05	0.027966	0.160655	0.003589	0.606307
GRC12084564	MadagascanToliara_1	Madagascan (Toliara)	Madagascar	-23.35	43.66	0.11533	1e-05	0.047475	0.009535	0.006468	0.010153	0.188672	0.0324	0.589956
GRC12084565	NamibianSoutheast_1	Namibian (Southeast)	Namibia	-28.1	19.53	1e-05	0.011331	0.430086	0.005066	0.002812	1e-05	0.019056	0.013248	0.518381
GRC12084566	NamibianSoutheast_1	Namibian (Southeast)	Namibia	-28.1	19.53	0.0092	0.032849	0.445096	1.5e-05	0.000693	0.011713	1.7e-05	1e-05	0.500406
GRC12084567	NamibianSoutheast_2	Namibian (Southeast)	Namibia	-28.1	19.53	1e-05	1e-05	0.99992	1e-05	1e-05	1e-05	1e-05	1e-05	1e-05
GRC12084568	NamibianSoutheast_2	Namibian (Southeast)	Namibia	-28.1	19.53	0.002144	0.091741	0.876979	1e-05	0.004046	1e-05	1e-05	1e-05	0.02505
GRC12084569	NamibianSoutheast_2	Namibian (Southeast)	Namibia	-28.1	19.53	1e-05	0.095548	0.886901	1.9e-05	1e-05	1.4e-05	0.009452	1e-05	0.008036
GRC12084574	Bermudian_3	Bermudian	Bermuda	32.28	-64.78	0.002118	0.360192	1e-05	0.179362	0.022463	0.013983	0.035243	0.372641	0.013987
GRC12084575	Bermudian_4	Bermudian	Bermuda	32.28	-64.78	1e-05	0.107644	0.039389	0.081366	0.027559	1e-05	0.006221	0.128982	0.60882
GRC12084576	Bermudian_1	Bermudian	Bermuda	32.28	-64.78	0.010364	0.139194	0.020001	0.090816	0.094369	1e-05	1e-05	0.191389	0.453847
GRC12084577	Bermudian_1	Bermudian	Bermuda	32.28	-64.78	0.010929	0.149934	0.008536	0.133044	0.034911	1e-05	0.032562	0.251235	0.37884
GRC12084578	Bermudian_1	Bermudian	Bermuda	32.28	-64.78	1e-05	0.255347	0.024771	0.101865	0.039907	0.012513	0.010578	0.184305	0.370704
GRC12084585	Bermudian_2	Bermudian	Bermuda	32.28	-64.78	0.003007	0.128609	0.050221	0.063018	0.073736	1e-05	0.008802	0.133101	0.539495
GRC12084587	Bermudian_3	Bermudian	Bermuda	32.28	-64.78	1e-05	0.283335	0.011646	0.143801	0.051941	1e-05	0.018668	0.270519	0.22007
GRC12084588	Bermudian_1	Bermudian	Bermuda	32.28	-64.78	1e-05	0.199259	0.044288	0.086002	0.06199	0.001421	0.013727	0.157704	0.435599
GRC12084590	MexicanGuanajuato_0	Mexican (Guanajuato)	Mexico	21	-101.25	0.062094	0.019271	0.002144	0.046748	0.8334	0.000961	0.009537	0.02572	0.000124
GRC12084591	MexicanGuanajuato_0	Mexican (Guanajuato)	Mexico	21	-101.25	0.068513	0.094896	1e-05	0.04147	0.753033	0.004843	0.009662	0.024365	0.003209
GRC12084592	MexicanGuanajuato_0	Mexican (Guanajuato)	Mexico	21	-101.25	0.041599	0.071665	1e-05	0.058896	0.750809	1e-05	0.023301	0.048895	0.004814
GRC12084593	MexicanHidalgo_1	Mexican (Hidalgo)	Mexico	20.47	-98.85	0.032607	0.183586	0.013555	0.024994	0.639207	1e-05	0.029522	0.072796	0.003724
GRC12084594	MexicanHidalgo_1	Mexican (Hidalgo)	Mexico	20.47	-98.85	0.014865	0.106151	1e-05	0.076878	0.714809	1e-05	0.026559	0.050277	0.01044
GRC12084595	MexicanHidalgo_1	Mexican (Hidalgo)	Mexico	20.47	-98.85	0.051449	0.125609	0.004618	0.076701	0.61985	1e-05	1e-05	0.117978	0.003775
GRC12084596	MexicanHidalgo_2	Mexican (Hidalgo)	Mexico	20.47	-98.85	0.042683	0.011249	1e-05	0.023222	0.806244	0.004209	0.032164	0.074049	0.00617
GRC12084597	MexicanHidalgo_2	Mexican (Hidalgo)	Mexico	20.47	-98.85	0.038985	0.027741	1e-05	0.043279	0.840914	0.000837	0.019729	0.028496	1e-05
GRC12084598	MexicanHidalgo_2	Mexican (Hidalgo)	Mexico	20.47	-98.85	0.019538	0.010672	0.005388	1e-05	0.897584	1e-05	0.007153	0.059635	1e-05
GRC12084599	MexicanMorelos_1	Mexican (Morelos)	Mexico	18.73	-99.07	0.045438	0.000401	1e-05	0.004784	0.947473	1e-05	0.001865	1e-05	1e-05
GRC12084600	MexicanMorelos_1	Mexican (Morelos)	Mexico	18.73	-99.07	0.059258	0.002246	0.000835	0.004281	0.930538	1e-05	0.002802	1e-05	2e-05
GRC12084602	MexicanMorelos_1	Mexican (Morelos)	Mexico	18.73	-99.07	0.044802	1e-05	1e-05	0.002372	0.948542	1.6e-05	0.003214	1e-05	0.001025
GRC12084603	PuertoRican_1	Puerto Rican	Puerto Rico	18.28	-66.07	0.049459	0.388788	1e-05	0.148259	0.08242	1e-05	0.018654	0.215945	0.096455
GRC12084604	PuertoRican_1	Puerto Rican	Puerto Rico	18.28	-66.07	0.026239	0.380594	0.012695	0.130743	0.149604	0.001931	1e-05	0.202886	0.095297
GRC12084605	PuertoRican_2	Puerto Rican	Puerto Rico	18.28	-66.07	0.01159	0.303177	1e-05	0.118589	0.129057	0.006761	0.039284	0.184539	0.206994
GRC12084607	PuertoRican_3	Puerto Rican	Puerto Rico	18.28	-66.07	1e-05	0.222335	0.025357	0.097321	0.188434	0.003799	0.001654	0.110391	0.350698
GRC12084608	PuertoRican_3	Puerto Rican	Puerto Rico	18.28	-66.07	0.001893	0.200588	0.032118	0.070199	0.083095	0.0072	0.021608	0.160633	0.422665
GRC12084609	PuertoRican_1	Puerto Rican	Puerto Rico	18.28	-66.07	0.011481	0.397289	0.009538	0.111987	0.12744	0.00078	0.021177	0.22063	0.099677
GRC12084610	PuertoRican_3	Puerto Rican	Puerto Rico	18.28	-66.07	0.011182	0.189538	0.036053	0.061107	0.093971	0.007301	0.023585	0.133662	0.443601
GRC12084611	PuertoRican_1	Puerto Rican	Puerto Rico	18.28	-66.07	0.007948	0.458854	0.017506	0.15969	0.077766	0.003899	0.053187	0.183581	0.037569
GRC12084612	PuertoRican_1	Puerto Rican	Puerto Rico	18.28	-66.07	1e-05	0.424323	1e-05	0.147917	0.100292	0.008642	0.018577	0.225782	0.074447
GRC12084613	PuertoRican_2	Puerto Rican	Puerto Rico	18.28	-66.07	1e-05	0.334356	0.026524	0.091932	0.129576	0.014079	0.013624	0.195708	0.19419
GRC12084614	PuertoRican_3	Puerto Rican	Puerto Rico	18.28	-66.07	1e-05	0.253429	0.030592	0.068325	0.096939	0.005013	0.026249	0.145484	0.373957
GRC12084615	PuertoRican_1	Puerto Rican	Puerto Rico	18.28	-66.07	0.010291	0.393148	0.012658	0.109436	0.139519	0.004604	0.007578	0.197134	0.125631
GRC12084616	PuertoRican_2	Puerto Rican	Puerto Rico	18.28	-66.07	1e-05	0.300947	0.032398	0.10335	0.135719	1e-05	0.034265	0.142697	0.250603
GRC12084617	PuertoRican_2	Puerto Rican	Puerto Rico	18.28	-66.07	1e-05	0.358899	0.003319	0.094863	0.092184	1e-05	0.040487	0.153988	0.256238
GRC12087850	Bermudian_4	Bermudian	Bermuda	32.28	-64.78	0.007955	0.086868	0.089838	0.033703	0.044809	0.002887	0.017372	0.092794	0.623774
GRC12087851	Bermudian_4	Bermudian	Bermuda	32.28	-64.78	0.027845	0.072376	0.08607	0.064915	0.043827	1e-05	0.025436	0.076016	0.603506
GRC12087852	Bermudian_1	Bermudian	Bermuda	32.28	-64.78	1e-05	0.183525	0.044341	0.11902	0.019002	1e-05	0.034789	0.17793	0.421374
GRC12087853	Bermudian_2	Bermudian	Bermuda	32.28	-64.78	1e-05	0.13571	0.053908	0.06124	0.082464	1e-05	0.011837	0.143352	0.511469
GRC12087854	Bermudian_2	Bermudian	Bermuda	32.28	-64.78	1e-05	0.140684	0.075947	0.101283	0.029246	1e-05	0.053884	0.069141	0.529795
GRC12087856	Bermudian_1	Bermudian	Bermuda	32.28	-64.78	0.04081	0.162563	0.041088	0.100485	0.100929	0.024525	0.031967	0.160793	0.33684
GRC12087857	Bermudian_2	Bermudian	Bermuda	32.28	-64.78	0.000748	0.128061	0.075718	0.08262	0.069453	0.003172	0.020225	0.115009	0.504993
GRC12087858	Bermudian_4	Bermudian	Bermuda	32.28	-64.78	0.022514	0.035909	0.090085	0.025524	0.021871	0.015151	0.017641	0.055974	0.715331
GRC12087863	MexicanHidalgo_2	Mexican (Hidalgo)	Mexico	20.47	-98.85	0.060171	0.066878	1e-05	0.020235	0.748088	1e-05	0.034167	0.063496	0.006944
GRC12087864	MexicanHidalgo_2	Mexican (Hidalgo)	Mexico	20.47	-98.85	0.058584	0.021741	1e-05	0.02142	0.844581	0.001599	0.026398	0.025658	1e-05
GRC12093367	Bulgarian_1	Bulgarian	Bulgaria	42.68	23.32	0.000655	0.434797	1e-05	0.227754	0.012052	0.018879	0.023755	0.282088	1e-05
