# Supplementary material for: The Diversity of REcent and Ancient huMan (DREAM): A New Microarray for Genetic Anthropology and Genealogy, Forensics, and Personalized Medicine
Source: Genome Biol Evol. 2017 Nov 20;9(12):3225–37. doi: 10.1093/gbe/evx237 (PMC5726468; doi:10.1093/gbe/evx237)
Supplement: Supplementary Figures and Tables [file evx237_supp.zip › Table S8 - DREAM_GEN.xlsx]

## Sheet: Sheet1
Bermudian_2	0.0102358	0.169552	0.0181887	0.0931427	0.0490033	0.00564033	0.0142418	0.22618	0.413815
Bermudian_4	0.007364	0.0874947	0.0633763	0.036939	0.0415447	0.00690367	0.003975	0.0669103	0.685492
Bermudian_5	0.0029814	0.125902	0.0364072	0.0678682	0.0538812	0.0005838	0.0137276	0.135421	0.563227
British_1	0.0090975	0.33647	0.0008435	0.169038	0.00355233	0.005308	0.0093345	0.46367	0.00268567
British_2	0.0060756	0.353781	0.0031176	0.179717	0.0032456	0.003288	0.0103948	0.439543	0.0008374
British_3	0.0103865	0.308676	1e-05	0.175478	1e-05	0.0076205	0.0052595	0.492549	1e-05
Bulgarian_1	0.0170008	0.445095	0.00075175	0.195834	0.0118262	0.00923413	0.0036095	0.316639	1e-05
Bulgarian_2	0.0179386	0.472539	0.000459857	0.20914	0.0144193	0.00496	0.00982143	0.270307	0.000414571
Chinese_1	0.712547	1e-05	1e-05	1.08e-05	1e-05	0.0006682	0.286724	1e-05	1e-05
Chinese_2	0.662055	1e-05	1e-05	1e-05	1e-05	1e-05	0.337875	1e-05	1e-05
Chinese_3	0.731327	0.0016956	1e-05	1e-05	0.0044288	0.001719	0.259551	0.0012492	1e-05
Danish_1	0.00219244	0.294326	0.000852	0.160288	0.00913578	0.00783722	0.0149954	0.509101	0.00127156
Danish_2	0.004071	0.32646	0.000580167	0.164473	0.00546417	0.00686033	0.00591267	0.483977	0.002202
Egyptian_1	0.0107094	0.660935	0.0161523	0.164955	0.00429286	0.00376643	0.00892814	0.00269	0.127572
Egyptian_2	0.00678312	0.623695	0.0143934	0.180788	0.003435	0.007476	0.00696663	0.0031305	0.153332
Finnish_0	0.067593	0.18096	0.00086175	0.167127	0.0155807	0.00894208	0.0136494	0.543078	0.00220783
Georgian_0	0.0097715	0.613017	1e-05	0.313027	1e-05	0.00099125	1e-05	0.0631528	1e-05
German_1	0.00699982	0.386792	0.000661091	0.168788	0.00960491	0.00526436	0.0130275	0.40817	0.000692273
German_2	0.006055	0.282989	0.00252725	0.174759	0.009957	1e-05	0.0147715	0.508921	1e-05
Greek_1	0.0089836	0.535157	0.0005218	0.197405	0.0115608	0.0058874	0.0072106	0.233264	1e-05
Greek_2	0.0031533	0.520947	0.0037125	0.164638	0.0115595	0.0044907	0.014472	0.272825	0.0042029
Iberian_1	0.000719857	0.47454	0.00341329	0.129269	0.00831786	0.00589971	0.0113371	0.354809	0.011693
Iberian_2	0.00828133	0.514869	0.005515	0.137128	0.00769533	0.000476	0.00167833	0.310549	0.0138083
Iberian_3	1.05e-05	0.455602	0.001694	0.102259	0.014776	0.005616	0.011615	0.406451	0.0019775
IndianEast_1	0.018734	1e-05	0.0009775	0.378075	0.002834	0.0128188	0.585582	1e-05	0.000959
IndianEast_2	1e-05	1e-05	0.0001175	0.421821	0.00094925	0.0105848	0.562098	1e-05	0.00439875
IndianEast_3	0.0576845	1e-05	0.001602	0.308758	0.0022295	0.0244515	0.605244	1e-05	1e-05
IndianNorth_1	0.0378838	0.122079	0.00273233	0.544804	0.0137138	0.00747717	0.226609	0.0432305	0.00147083
IndianNorth_2	0.435539	0.010934	0.0021708	0.25382	0.0059106	0.0085202	0.269779	0.0133164	1e-05
IndianNorth_3	1e-05	1e-05	1e-05	0.498956	1.1e-05	0.001091	0.495721	0.001208	0.002984
IndianNortheast_1	0.703801	1e-05	1e-05	7.45e-05	1e-05	1e-05	0.296065	1e-05	1e-05
IndianNortheast_2	0.587535	1e-05	1e-05	0.023256	0.0061895	0.002306	0.380672	1e-05	1e-05
IndianNortheast_4	0.453853	0.0036818	0.0029682	0.142566	0.0108778	0.0021786	0.373318	0.0080096	0.002546
IndianSouth_1	0.00488733	0.011023	0.001963	0.571529	1e-05	0.00563533	0.401731	0.00126467	0.00195667
IndianSouth_2	1e-05	0.018881	0.000666667	0.612195	1e-05	0.00258283	0.354916	0.00546267	0.005276
IndianSouth_3	1e-05	0.081903	0.004976	0.600151	0.0004265	0.0013225	0.240073	0.0711285	1e-05
IndianSouth_4	1e-05	1e-05	0.002414	0.521315	1e-05	0.005615	0.470606	1e-05	1e-05
IndianSouth_5	1e-05	0.0555658	7.42e-05	0.605695	0.0004706	0.0094272	0.311692	0.015594	0.0014714
IndianWest_2	0.00019475	0.056831	0.00207575	0.633076	0.0008585	0.002304	0.271389	0.03247	0.000801
IndianWest_4	0.0148233	0.0987987	0.00102914	0.583302	0.00528886	0.003869	0.208667	0.0806064	0.00361514
Iranian_2	0.056233	0.405719	1e-05	0.429847	0.006464	0.003307	0.0115207	0.072385	0.0145143
Iranian_3	0.0489665	0.49616	0.001792	0.336087	0.005809	0.00943925	0.0059825	0.08191	0.0138545
Iranian_4	0.0233597	0.499447	0.00260525	0.423064	0.0060875	0.00195175	1e-05	0.039763	0.00371275
Iranian_5	0.0463458	0.312089	0.0070025	0.503953	0.00429725	0.004454	0.0365952	0.0740555	0.0112077
ItalianSardinia_1	0.0005833	0.676206	0.0029323	0.0701055	0.0007138	0.0067129	0.0208823	0.219749	0.0021141
ItalianSardinia_2	1e-05	0.633086	0.0051864	0.0791598	0.0002054	0.002995	0.0228646	0.252166	0.004327
ItalianTuscany_1	0.005363	0.528364	0.004915	0.198129	0.00353667	0.00423567	0.00860567	0.246841	1e-05
ItalianTuscany_2	0.001428	0.528296	0.001972	0.160122	0.0021888	1e-05	0.022343	0.281962	0.0016788
ItalianTuscany_3	0.00153614	0.55376	0.00166286	0.17087	0.00595129	0.00534871	0.0124416	0.247717	0.000712286
Japanese_1	0.715381	1e-05	1e-05	1.06667e-05	0.00170167	1e-05	0.280441	1e-05	0.00242667
Japanese_2	0.750325	1e-05	1e-05	1e-05	0.00435675	0.0048675	0.240402	1e-05	1e-05
Japanese_3	0.732763	1.04e-05	1e-05	0.002165	0.0037932	0.0026456	0.258592	1e-05	1e-05
KenyanLuhya_1	0.00308783	0.0333595	0.0814067	0.00920983	0.00112033	0.00137817	0.00430733	1e-05	0.86612
KenyanLuhya_2	9.26667e-05	0.0161573	0.0729293	0.014573	0.00250717	1e-05	0.000692667	0.00459767	0.88844
Kuwaitian_1	0.0189997	0.510255	0.0320983	0.209493	0.00782833	0.00531833	0.0163733	1e-05	0.199624
Kuwaitian_2	0.00336233	0.698673	0.013767	0.20279	0.00361533	0.00512667	0.0128017	1e-05	0.059854
Kuwaitian_3	0.030136	0.47993	0.00727575	0.340115	0.0095365	0.00502775	0.0114735	0.0196907	0.0968153
Kuwaitian_4	0.0176321	0.588605	0.0114217	0.302611	0.00120214	0.00547	0.00605714	0.014585	0.0524164
Lebanese_1	0.016808	0.634952	0.0045066	0.26441	0.0067354	0.007732	0.0019168	0.046402	0.0165366
Lebanese_2	0.00548112	0.686947	0.00896138	0.258782	0.00280825	0.00336813	0.00182613	0.0219942	0.00983188
Lebanese_4	0.009343	0.739899	0.00134367	0.240647	0.000723	0.00507733	0.001703	1e-05	0.00125367
Lebanese_5	0.0197018	0.58904	0.009894	0.277513	0.0017172	0.008365	0.0021892	0.071943	0.0196364
MadagascanAmbilobe_0	0.157693	0.009554	0.0451525	0.0013515	0.00022625	0.0122597	0.187003	0.0114825	0.575276
MadagascanAndilambe_0	0.117066	0.0096	0.058177	0.00663	1e-05	0.00117733	0.141463	0.00181033	0.664066
MadagascanAntananarivo_0	0.205529	0.002922	0.0306557	1e-05	1e-05	0.00759767	0.303761	0.0110063	0.438508
MadagascanManakara_0	0.132825	0.00709575	0.0467175	0.00137675	1e-05	0.00581175	0.180874	0.0179205	0.607368
MadagascanToliara_0	0.132854	0.0152812	0.0290028	1.6e-05	0.00210783	0.0085495	0.188997	0.00384533	0.619348
MexicanGuanajuato_0	0.0461407	0.0656757	0.000295333	0.033913	0.78813	0.00285467	0.0122067	0.0410953	0.009689
MexicanHidalgo_1	0.0307393	0.131871	0.0100147	0.061121	0.657718	0.000607333	0.0101603	0.0907793	0.00698933
MexicanHidalgo_2	0.043449	0.0262356	0.0003658	0.0246266	0.840235	0.003846	0.0188142	0.0420342	0.0003934
MexicanMorelos_0	0.0403167	1e-05	1e-05	1e-05	0.958909	0.00071475	1e-05	1e-05	1e-05
Mongolian_0	0.6835	0.00287491	0.00186655	0.114749	0.0340781	0.00594755	0.0952481	0.0588381	0.00289827
NamibianHereroland_1	1.05e-05	1e-05	0.13411	0.0011305	0.0003735	0.00024725	1e-05	0.00131425	0.862794
NamibianKaokoveld_0	1e-05	0.0023804	0.117361	1e-05	1e-05	1.02e-05	1e-05	1e-05	0.880198
NamibianSoutheast_1	1e-05	0.0285	0.459809	1e-05	0.000412	0.0122315	0.004176	1e-05	0.494841
NamibianSoutheast_2	0.00277667	0.0551553	0.922495	0.00120033	1e-05	0.00539967	1e-05	1e-05	0.012943
NamibianTsumkwe_1	1e-05	1e-05	0.99992	1e-05	1e-05	1e-05	1e-05	1e-05	1e-05
NiVanuatu_1	0.047121	1e-05	1e-05	1e-05	0.000882375	0.799498	0.152448	1e-05	1e-05
NiVanuatu_2	0.044228	0.0431745	1.25e-05	1e-05	0.0052175	0.710994	0.114535	0.081818	1e-05
NigerianYoruba_1	1e-05	1e-05	0.0422708	0.00104475	0.001022	0.001751	0.00357975	1e-05	0.950301
NigerianYoruba_2	0.000129625	0.000258375	0.0254969	0.000566125	1e-05	0.001465	0.00169587	1e-05	0.970368
Pamiri_1	0.130263	0.191734	0.00910533	0.448309	0.00550767	0.004312	0.00679733	0.203961	1e-05
Pamiri_2	0.0989257	0.228125	0.0018545	0.422467	0.0183882	0.0029605	0.000415833	0.22362	0.0032425
Pamiri_3	0.0980415	0.260238	0.00063475	0.424464	0.0228887	0.0029815	0.00091175	0.189094	0.00074625
PapuanBougainvilleNasioi_1	0.003452	1.025e-05	1e-05	1e-05	0.00295375	0.826705	0.166839	1e-05	1e-05
PapuanBougainvilleNasioi_2	1e-05	1e-05	1e-05	1e-05	1e-05	0.925463	0.0744667	1e-05	1e-05
PapuanBougainvilleNasioi_3	0.00209933	1e-05	1e-05	1e-05	1e-05	0.849489	0.148352	1e-05	1e-05
PapuanPortMoresby_1	0.0807152	1e-05	1e-05	1e-05	0.0006655	0.857854	0.0607152	1e-05	1e-05
PapuanPortMoresby_2	0.0031977	1e-05	1e-05	1e-05	1.04e-05	0.995589	0.0011525	1e-05	1e-05
PapuanPortMoresby_4	0.235388	1e-05	1e-05	1e-05	1e-05	0.55371	0.210842	1e-05	1e-05
PeruvianAymaraUro_1	1e-05	1e-05	1e-05	1e-05	0.99992	1e-05	1e-05	1e-05	1e-05
PeruvianLima_1	0.0172463	0.183856	0.00550675	0.0421735	0.596626	0.000446	0.00868825	0.116297	0.02916
PeruvianLima_2	0.009602	0.241994	0.0043655	0.0891525	0.419917	8.15e-05	0.0085455	0.175488	0.0508545
PeruvianLima_3	0.003323	0.122218	0.00675825	0.0218363	0.741677	0.00862425	0.008705	0.0647733	0.0220863
PeruvianLima_4	0.0020215	0.0227595	1e-05	0.001221	0.935539	1e-05	1e-05	0.0384195	1e-05
PeruvianQuechua_pop1_1	1e-05	1e-05	1e-05	1e-05	0.99992	1e-05	1e-05	1e-05	1e-05
PeruvianQuechua_pop2_1	1e-05	0.0291005	1e-05	0.007093	0.958089	1e-05	1e-05	0.0056675	1e-05
PeruvianQuechua_pop2_2	0.0133478	0.0844385	1e-05	0.0136072	0.812614	0.0106785	0.0052365	0.057771	0.002296
PuertoRican_2	0.002933	0.223292	0.0369457	0.0645412	0.110664	0.00893875	0.0149468	0.145265	0.392472
PuertoRican_3	0.0161865	0.451623	0.0206435	0.099815	0.0845205	0.01096	0.001023	0.26588	0.0493475
PuertoRican_4	0.0147855	0.383101	0.014265	0.109395	0.119131	0.0009095	0.0088225	0.245786	0.103804
PuertoRican_5	0.0027885	0.32935	0.012159	0.0926625	0.125531	0.004123	0.021403	0.182618	0.229366
Romanian_1	0.0270991	0.421884	0.00209478	0.192267	0.0119446	0.00652489	0.00260022	0.334177	0.00140956
Romanian_2	0.016088	0.459998	0.0018494	0.203582	0.0069366	0.0007224	0.0084514	0.300334	0.0020378
RussianAltai_1	0.498705	1e-05	0.000729286	0.245873	0.0459647	0.00383557	1e-05	0.204862	1e-05
RussianAltai_3	0.627783	0.00162733	0.001693	0.184893	0.0361133	0.0104157	0.0104385	0.126612	0.000424833
RussianMoscow_1	0.0350582	0.280857	0.0007248	0.183053	0.0141402	0.0042168	0.0079586	0.472402	0.0015894
RussianMoscow_2	0.0478476	0.239886	0.00547836	0.186592	0.00860282	0.006827	0.00522882	0.498164	0.001373
RussianNorthernCaucasus_1	0.0206403	0.520875	0.006713	0.363857	0.00597433	0.00228167	1e-05	0.079638	1e-05
RussianNorthernCaucasus_2	0.0510497	0.441976	0.00139722	0.334261	0.00415389	0.00226367	0.000199333	0.163361	0.00133922
RussianTatarstan_1	0.138676	0.215544	0.000527714	0.219969	0.0128474	0.00167414	0.0097	0.397274	0.00378771
RussianTatarstan_2	0.175776	0.211367	0.001409	0.207205	0.0172725	0.00923488	0.00530625	0.365185	0.00724412
SouthAfricanJohannesburg_0	1e-05	1e-05	0.187895	1e-05	0.0047085	1e-05	0.001593	1e-05	0.805754
SouthAfricanKroonstad_0	1e-05	0.0019542	0.289144	0.0054038	0.0020844	1.02e-05	0.0058694	0.0010692	0.694455
SouthAfricanNorthernCape_1	0.00039075	1e-05	0.785062	0.000196	1e-05	1e-05	1e-05	1e-05	0.214301
SouthAfricanNorthernCape_2	1e-05	1e-05	0.980475	1e-05	1e-05	1e-05	1e-05	1e-05	0.0194552
SouthAfricanUnderberg_0	1e-05	1e-05	0.217234	0.006639	0.0009915	0.0031395	0.0039375	0.00013	0.767908
Tunisian_1	0.00289129	0.62675	0.00759829	0.103735	0.00420843	0.0100853	0.021745	0.020599	0.202388
Tunisian_2	0.0039304	0.605297	0.0005836	0.0965526	0.0115422	0.0051974	0.0194622	0.080786	0.176649
VietnameseKinh_1	0.553238	1e-05	1e-05	1e-05	1e-05	1e-05	0.446693	1e-05	1e-05
VietnameseKinh_2	0.56727	5.03333e-05	1e-05	1e-05	1e-05	1e-05	0.43262	1e-05	1e-05
VietnameseKinh_3	0.571944	1e-05	1e-05	1e-05	1e-05	1e-05	0.427986	1e-05	1e-05
VietnameseKinh_4	0.561632	1e-05	1e-05	1e-05	1e-05	1e-05	0.437072	0.00123567	1e-05
