# Supplementary material for: The Diversity of REcent and Ancient huMan (DREAM): A New Microarray for Genetic Anthropology and Genealogy, Forensics, and Personalized Medicine
Source: Genome Biol Evol. 2017 Nov 20;9(12):3225–37. doi: 10.1093/gbe/evx237 (PMC5726468; doi:10.1093/gbe/evx237)
Supplement: Supplementary Figures and Tables [file evx237_supp.zip › Table S9 - DREAM_GEO.xlsx]

## Sheet: Sheet1
Bermudian_2	32.28	-64.78	Bermuda
Bermudian_4	32.28	-64.78	Bermuda
Bermudian_5	32.28	-64.78	Bermuda
British_1	52	-3.18	United Kingdom
British_2	52	-3.18	United Kingdom
British_3	52	-3.18	United Kingdom
Bulgarian_1	42.68	23.32	Bulgaria
Bulgarian_2	42.68	23.32	Bulgaria
Chinese_1	39.92	116.33	China
Chinese_2	39.92	116.33	China
Chinese_3	39.92	116.33	China
Danish_1	56	10	Denmark
Danish_2	56	10	Denmark
Egyptian_1	30.05	31.25	Egypt
Egyptian_2	30.05	31.25	Egypt
Finnish_0	60.17	24.93	Finland
Georgian_0	41.72	44.78	Georgia
German_1	52.52	13.38	Germany
German_2	52.52	13.38	Germany
Greek_1	37.97	23.72	Greece
Greek_2	37.97	23.72	Greece
Iberian_1	40.3	-3.72	Spain
Iberian_2	40.3	-3.72	Spain
Iberian_3	40.3	-3.72	Spain
IndianEast_1	22	86	India
IndianEast_2	22	86	India
IndianEast_3	22	86	India
IndianNorth_1	28.38	78.58	India
IndianNorth_2	28.38	78.58	India
IndianNorth_3	28.38	78.58	India
IndianNortheast_1	26.2	92.94	India
IndianNortheast_2	26.2	92.94	India
IndianNortheast_4	26.2	92.94	India
IndianSouth_1	10.07	78.22	India
IndianSouth_2	10.07	78.22	India
IndianSouth_3	10.07	78.22	India
IndianSouth_4	10.07	78.22	India
IndianSouth_5	10.07	78.22	India
IndianWest_2	22.35	72	India
IndianWest_4	22.35	72	India
Iranian_2	32.42	53.68	Iran
Iranian_3	32.42	53.68	Iran
Iranian_4	32.42	53.68	Iran
Iranian_5	32.42	53.68	Iran
ItalianSardinia_1	40	9	Italy
ItalianSardinia_2	40	9	Italy
ItalianTuscany_1	43	11	Italy
ItalianTuscany_2	43	11	Italy
ItalianTuscany_3	43	11	Italy
Japanese_1	36	138	Japan
Japanese_2	36	138	Japan
Japanese_3	36	138	Japan
KenyanLuhya_1	-0.02	37.9	Kenya
KenyanLuhya_2	-0.02	37.9	Kenya
Kuwaitian_1	29.2	47.7	Kuwait
Kuwaitian_2	29.2	47.7	Kuwait
Kuwaitian_3	29.2	47.7	Kuwait
Kuwaitian_4	29.2	47.7	Kuwait
Lebanese_1	33.85	35.86	Lebanon
Lebanese_2	33.85	35.86	Lebanon
Lebanese_4	33.85	35.86	Lebanon
Lebanese_5	33.85	35.86	Lebanon
MadagascanAmbilobe_0	-13.2	49.05	Madagascar
MadagascanAndilambe_0	-15.75	47.98	Madagascar
MadagascanAntananarivo_0	-18.91	47.53	Madagascar
MadagascanManakara_0	-22.14	48	Madagascar
MadagascanToliara_0	-23.35	43.66	Madagascar
MexicanGuanajuato_0	21	-101.25	Mexico
MexicanHidalgo_1	20.47	-98.85	Mexico
MexicanHidalgo_2	20.47	-98.85	Mexico
MexicanMorelos_0	18.73	-99.07	Mexico
Mongolian_0	45	111	Mongolia
NamibianHereroland_1	-21	19.5	Namibia
NamibianKaokoveld_0	-19.4	13.91	Namibia
NamibianSoutheast_1	-28.1	19.53	Namibia
NamibianSoutheast_2	-28.1	19.53	Namibia
NamibianTsumkwe_1	-19.59	20.5	Namibia
NiVanuatu_1	-15.38	166.96	Vanuatu
NiVanuatu_2	-15.38	166.96	Vanuatu
NigerianYoruba_1	8	4	Nigeria
NigerianYoruba_2	8	4	Nigeria
Pamiri_1	38.58	68.8	Tajikistan
Pamiri_2	38.58	68.8	Tajikistan
Pamiri_3	38.58	68.8	Tajikistan
PapuanBougainvilleNasioi_1	-6.05	155.19	Papua New Guinea
PapuanBougainvilleNasioi_2	-6.05	155.19	Papua New Guinea
PapuanBougainvilleNasioi_3	-6.05	155.19	Papua New Guinea
PapuanPortMoresby_1	-9.3	147.1	Papua New Guinea
PapuanPortMoresby_2	-9.3	147.1	Papua New Guinea
PapuanPortMoresby_4	-9.3	147.1	Papua New Guinea
PeruvianAymaraUro_1	-15.74	-69.93	Peru
PeruvianLima_1	-12.04	-77.06	Peru
PeruvianLima_2	-12.04	-77.06	Peru
PeruvianLima_3	-12.04	-77.06	Peru
PeruvianLima_4	-12.04	-77.06	Peru
PeruvianQuechua_pop1_1	-15.77	-69.68	Peru
PeruvianQuechua_pop2_1	-13.76	-71.96	Peru
PeruvianQuechua_pop2_2	-13.76	-71.96	Peru
PuertoRican_2	18.28	-66.07	Puerto Rico
PuertoRican_3	18.28	-66.07	Puerto Rico
PuertoRican_4	18.28	-66.07	Puerto Rico
PuertoRican_5	18.28	-66.07	Puerto Rico
Romanian_1	44.8	26.06	Romania
Romanian_2	44.8	26.06	Romania
RussianAltai_1	50.61	86.21	Russia
RussianAltai_3	50.61	86.21	Russia
RussianMoscow_1	55.75	37.62	Russia
RussianMoscow_2	55.75	37.62	Russia
RussianNorthernCaucasus_1	43.8	45.72	Russia
RussianNorthernCaucasus_2	43.8	45.72	Russia
RussianTatarstan_1	55.18	50.72	Russia
RussianTatarstan_2	55.18	50.72	Russia
SouthAfricanJohannesburg_0	-26	28	South Africa
SouthAfricanKroonstad_0	-27	27	South Africa
SouthAfricanNorthernCape_1	-29	21.85	South Africa
SouthAfricanNorthernCape_2	-29	21.85	South Africa
SouthAfricanUnderberg_0	-29.78	29.5	South Africa
Tunisian_1	36.8	10.18	Tunisia
Tunisian_2	36.8	10.18	Tunisia
VietnameseKinh_1	21.03	105.83	Vietnam
VietnameseKinh_2	21.03	105.83	Vietnam
VietnameseKinh_3	21.03	105.83	Vietnam
VietnameseKinh_4	21.03	105.83	Vietnam
